# Supplementary material for: Prmt5 promotes vascular morphogenesis independently of its methyltransferase activity
Source: PLoS Genet. 2021 Jun 21;17(6):e1009641. doi: 10.1371/journal.pgen.1009641 (PMC8248709; doi:10.1371/journal.pgen.1009641)
Supplement: S1 Table — (XLSX) [file pgen.1009641.s005.xlsx]

## Sheet: expression selected genes
S1 Table: RNA-seq in Endothelial cells/non endothelial cells from Quillien et al. Cell Rep 2017 (GSE97256)
Expression data of selected genes from RNA-seq
gene_id	gene	Endothelial Cells	Non Endothelial cells	log2(fold_change)	p_value	Expression specificity
		FPKM GFP+	FPKM GFP -
etv2 target genes
ENSDARG00000079605	prmt5	24.5951	30.1097	0.291855	0.46475	Ubiquitous
ENSDARG00000089591	WDR77/mep50	4.53784	4.72179	0.0573277	1	Ubiquitous
ENSDARG00000053868	etv2	232.135	3.97354	-5.86839	5e-05	Endothelial
ENSDARG00000075549	cdh5	87.2779	0.566741	-7.26678	0.00375	Endothelial
ENSDARG00000040080	fli1b	44.1564	0.768913	-5.84366	0.0015	Endothelial
ENSDARG00000077039	esama	16.795	0.202701	-6.37254	0.0233	Endothelial
ENSDARG00000035552	agtr2	25.9872	2.28514	-3.50745	5e-05	Endothelial
ENSDARG00000054632	fli1a	186.669	4.70859	-5.30904	5e-05	Endothelial
gene_id	gene	Endothelial Cells	Non Endothelial cells	log2(fold_change)	p_value	Expression specificity
		FPKM GFP+	FPKM GFP -
Co-regulators
ENSDARG00000077226	smarca4a/brg1	56.3589	75.3277	0.418536	0.28295	Ubiquitous
ENSDARG00000075340	med1	6.68992	9.07589	0.44005	0.2953	Ubiquitous

## Sheet: GSE97256_Y1differentialGenes
test_id	gene_id	gene	locus	sample_1	sample_2	status	FPKMgfpPlus	FPKMgfpMinus	log2(fold_change)	test_stat	p_value	q_value	significant
ENSDARG00000000001	ENSDARG00000000001	slc35a5	chr9:35060459-35093143	Y1gfpplus	Y1gfpminus	NOTEST	0.571822	1.13894	0.99405	0	1	1	no
ENSDARG00000000002	ENSDARG00000000002	ccdc80	chr9:35060459-35093143	Y1gfpplus	Y1gfpminus	OK	12.236	0.812148	-3.91324	-3.90675	0.0027	0.0234053	yes
ENSDARG00000000018	ENSDARG00000000018	nrf1	chr4:14146776-14169064	Y1gfpplus	Y1gfpminus	OK	15.3356	24.2459	0.660855	1.14983	0.10975	0.358903	no
ENSDARG00000000019	ENSDARG00000000019	ube2h	chr4:14076732-14126175	Y1gfpplus	Y1gfpminus	OK	37.3631	16.5038	-1.17881	-2.433	0.0043	0.0338208	yes
ENSDARG00000000068	ENSDARG00000000068	slc9a3r1	chr12:34979365-35032034	Y1gfpplus	Y1gfpminus	NOTEST	6.49772	3.99163	-0.702956	0	1	1	no
ENSDARG00000000069	ENSDARG00000000069	dap	chr24:22678237-22711533	Y1gfpplus	Y1gfpminus	OK	33.8954	25.8582	-0.390466	-0.625167	0.37695	0.688012	no
ENSDARG00000000086	ENSDARG00000000086	itsn1	chr1:47492916-47602321	Y1gfpplus	Y1gfpminus	OK	12.0358	10.5668	-0.1878	-0.286136	0.6384	0.861304	no
ENSDARG00000000102	ENSDARG00000000102	musk	chr10:13047408-13142776	Y1gfpplus	Y1gfpminus	NOTEST	0.890728	5.93193	2.73544	0	1	1	no
ENSDARG00000000103	ENSDARG00000000103	myh10	chr6:7469899-7575108	Y1gfpplus	Y1gfpminus	OK	28.8108	15.0489	-0.936951	-1.6495	0.0134	0.079453	no
ENSDARG00000000142	ENSDARG00000000142	C10H5orf28	chr10:13242868-13255067	Y1gfpplus	Y1gfpminus	NOTEST	2.32974	2.89	0.310897	0	1	1	no
ENSDARG00000000151	ENSDARG00000000151	thraa	chr3:34768391-34838901	Y1gfpplus	Y1gfpminus	NOTEST	1.44306	5.11543	1.82573	0	1	1	no
ENSDARG00000000161	ENSDARG00000000161	itsn2a	chr20:25380041-25465996	Y1gfpplus	Y1gfpminus	NOTEST	0.789897	0.0895005	-3.1417	0	1	1	no
ENSDARG00000000175	ENSDARG00000000175	hoxb2a	chr3:23989274-24152182	Y1gfpplus	Y1gfpminus	OK	8.52678	23.9913	1.49244	0.826297	0.26755	0.576061	no
ENSDARG00000000183	ENSDARG00000000183	ptpn4b	chr22:11885418-11943467	Y1gfpplus	Y1gfpminus	NOTEST	2.95254	6.23282	1.07793	0	1	1	no
ENSDARG00000000189	ENSDARG00000000189	sema6e	chr16:32470418-32624774	Y1gfpplus	Y1gfpminus	NOTEST	3.94838	3.44086	-0.19849	0	1	1	no
ENSDARG00000000212	ENSDARG00000000212	zgc:92061	chr22:11866189-11869256	Y1gfpplus	Y1gfpminus	OK	5.79705	16.494	1.50855	1.61465	0.0114	0.0708158	no
ENSDARG00000000229	ENSDARG00000000229	usp49	chr22:544733-559374	Y1gfpplus	Y1gfpminus	NOTEST	4.07782	7.66206	0.909934	0	1	1	no
ENSDARG00000000241	ENSDARG00000000241	slc40a1	chr9:42176169-42186921	Y1gfpplus	Y1gfpminus	OK	14.2486	12.1728	-0.227157	-0.441444	0.59365	0.83858	no
ENSDARG00000000324	ENSDARG00000000324	DCAF8	chr2:37704437-37725962	Y1gfpplus	Y1gfpminus	NOTEST	2.01121	3.60028	0.840044	0	1	1	no
ENSDARG00000000349	ENSDARG00000000349	C21H11orf70	chr21:21935825-21947697	Y1gfpplus	Y1gfpminus	NOTEST	0.443687	2.35891	2.41051	0	1	1	no
ENSDARG00000000369	ENSDARG00000000369	prkag3b	chr9:14366560-14385128	Y1gfpplus	Y1gfpminus	NOTEST	1.60363	1.93597	0.271711	0	1	1	no
ENSDARG00000000370	ENSDARG00000000370	triob	chr16:10068389-10325662	Y1gfpplus	Y1gfpminus	NOTEST	1.57052	3.1333	0.996444	0	1	1	no
ENSDARG00000000380	ENSDARG00000000380	pde6a	chr14:26083458-26112198	Y1gfpplus	Y1gfpminus	NOTEST	0.159817	0.124358	-0.36192	0	1	1	no
ENSDARG00000000384	ENSDARG00000000384	slc15a4	chr8:37146099-37375493	Y1gfpplus	Y1gfpminus	NOTEST	0.940969	0.483009	-0.962095	0	1	1	no
ENSDARG00000000394	ENSDARG00000000394	matr3l1.1	chr14:26157624-26178044	Y1gfpplus	Y1gfpminus	OK	32.4484	39.5689	0.286221	0.398559	0.5469	0.808864	no
ENSDARG00000000423	ENSDARG00000000423	RFESD (1 of 4)	chr7:33964183-33993855	Y1gfpplus	Y1gfpminus	NOTEST	4.4721	2.18731	-1.03179	0	1	1	no
ENSDARG00000000442	ENSDARG00000000442	slc39a13	chr7:34028399-34050533	Y1gfpplus	Y1gfpminus	OK	14.8266	16.4313	0.148261	0.245213	0.7318	0.904772	no
ENSDARG00000000460	ENSDARG00000000460	nitr2b	chr7:18483910-18487161	Y1gfpplus	Y1gfpminus	NOTEST	0	0	0	0	1	1	no
ENSDARG00000000472	ENSDARG00000000472	cntn2	chr11:24880280-24902464	Y1gfpplus	Y1gfpminus	NOTEST	0	0.432512	inf	0	1	1	no
ENSDARG00000000474	ENSDARG00000000474	tnni1a	chr23:5772955-5779350	Y1gfpplus	Y1gfpminus	NOTEST	0	0	0	0	1	1	no
ENSDARG00000000476	ENSDARG00000000476	pms1	chr9:42039265-42107217	Y1gfpplus	Y1gfpminus	NOTEST	2.05688	1.60349	-0.359237	0	1	1	no
ENSDARG00000000489	ENSDARG00000000489	upf3b	chr14:34305435-34326116	Y1gfpplus	Y1gfpminus	OK	28.3225	28.057	-0.013587	-0.00437985	0.99475	0.997209	no
ENSDARG00000000503	ENSDARG00000000503	stx1b	chr19:5782508-5878902	Y1gfpplus	Y1gfpminus	OK	0.716916	16.1012	4.48922	5.8728	0.0012	0.0128806	yes
ENSDARG00000000516	ENSDARG00000000516	ankar	chr9:42113336-42150977	Y1gfpplus	Y1gfpminus	NOTEST	0.179106	0	#NAME?	0	1	1	no
ENSDARG00000000529	ENSDARG00000000529	ofd1	chr9:56719106-56842989	Y1gfpplus	Y1gfpminus	NOTEST	3.08612	4.6503	0.591532	0	1	1	no
ENSDARG00000000540	ENSDARG00000000540	asnsd1	chr9:42153071-42163091	Y1gfpplus	Y1gfpminus	OK	14.0501	9.31635	-0.592742	-0.807139	0.23965	0.557011	no
ENSDARG00000000542	ENSDARG00000000542	gtf2e1	chr9:28723737-28753631	Y1gfpplus	Y1gfpminus	OK	9.85359	10.4936	0.0907837	0.0724374	0.89475	0.97073	no
ENSDARG00000000551	ENSDARG00000000551	slc1a4	chr13:24655096-24671375	Y1gfpplus	Y1gfpminus	OK	29.7202	41.9975	0.498861	0.875332	0.2293	0.548202	no
ENSDARG00000000563	ENSDARG00000000563	ttnb	chr9:43805769-43946743	Y1gfpplus	Y1gfpminus	OK	19.5745	161.895	3.04801	4.82214	5e-05	0.000957874	yes
ENSDARG00000000567	ENSDARG00000000567	ZNF281 (1 of 2)	chr3:38756953-38778733	Y1gfpplus	Y1gfpminus	OK	10.3433	17.6749	0.773	1.344	0.05805	0.230025	no
ENSDARG00000000568	ENSDARG00000000568	ell	chr22:21167799-21244942	Y1gfpplus	Y1gfpminus	NOTEST	8.48451	7.27656	-0.221575	0	1	1	no
ENSDARG00000000588	ENSDARG00000000588	grasp	chr23:32438166-32474701	Y1gfpplus	Y1gfpminus	OK	7.35618	10.4444	0.505706	0.776239	0.31885	0.632759	no
ENSDARG00000000606	ENSDARG00000000606	dnah7l	chr1:20837615-21057496	Y1gfpplus	Y1gfpminus	NOTEST	0	2.10564	inf	0	1	1	no
ENSDARG00000000631	ENSDARG00000000631	ptpn4a	chr9:29973703-30062951	Y1gfpplus	Y1gfpminus	OK	5.48373	10.9217	0.993965	1.08612	0.07305	0.273432	no
ENSDARG00000000638	ENSDARG00000000638	opn1mw4	chr6:41131363-41133418	Y1gfpplus	Y1gfpminus	NOTEST	0	0	0	0	1	1	no
ENSDARG00000000651	ENSDARG00000000651	osgepl1	chr9:42113336-42150977	Y1gfpplus	Y1gfpminus	NOTEST	2.85627	3.9469	0.466588	0	1	1	no
ENSDARG00000000656	ENSDARG00000000656	psmb9a	chr19:7728373-7767121	Y1gfpplus	Y1gfpminus	NOTEST	0	0	0	0	1	1	no
ENSDARG00000000666	ENSDARG00000000666	creg2	chr9:7269598-7280355	Y1gfpplus	Y1gfpminus	NOTEST	4.89954	7.71616	0.655237	0	1	1	no
ENSDARG00000000690	ENSDARG00000000690	sypl2b	chr8:25932412-25943586	Y1gfpplus	Y1gfpminus	OK	22.7384	18.9609	-0.262099	-0.546499	0.5504	0.810558	no
ENSDARG00000000729	ENSDARG00000000729	daxx	chr19:7635578-7656206	Y1gfpplus	Y1gfpminus	OK	8.10119	10.6954	0.400786	0.633045	0.33835	0.652399	no
ENSDARG00000000730	ENSDARG00000000730	slc6a13	chr6:41049448-41069719	Y1gfpplus	Y1gfpminus	NOTEST	1.41463	5.37145	1.92489	0	1	1	no
ENSDARG00000000747	ENSDARG00000000747	lcmt2	chr9:28753824-28771668	Y1gfpplus	Y1gfpminus	NOTEST	1.45693	2.08611	0.517882	0	1	1	no
ENSDARG00000000760	ENSDARG00000000760	znf511	chr13:24886127-24893148	Y1gfpplus	Y1gfpminus	OK	11.9552	7.92508	-0.593145	-0.274866	0.6769	0.881057	no
ENSDARG00000000767	ENSDARG00000000767	spi1b	chr7:33964183-33993855	Y1gfpplus	Y1gfpminus	OK	42.972	0.232369	-7.53084	-0.74555	0.0219	0.114586	no
ENSDARG00000000779	ENSDARG00000000779	sly1	chr17:28830137-28856505	Y1gfpplus	Y1gfpminus	OK	16.428	11.6486	-0.495994	-0.731033	0.288	0.599576	no
ENSDARG00000000796	ENSDARG00000000796	nr4a1	chr23:32388952-32401389	Y1gfpplus	Y1gfpminus	OK	71.5168	40.9861	-0.803146	-1.46564	0.0436	0.188752	no
ENSDARG00000000804	ENSDARG00000000804	rassf6	chr10:13173369-13203157	Y1gfpplus	Y1gfpminus	NOTEST	1.4132	3.74047	1.40426	0	1	1	no
ENSDARG00000000830	ENSDARG00000000830	telo2	chr24:39302831-39328222	Y1gfpplus	Y1gfpminus	NOTEST	3.19216	4.11511	0.366397	0	1	1	no
ENSDARG00000000837	ENSDARG00000000837	snx9a	chr17:33364051-33437472	Y1gfpplus	Y1gfpminus	NOTEST	7.13646	0.346572	-4.36398	0	1	1	no
ENSDARG00000000853	ENSDARG00000000853	dstyk	chr22:448428-482107	Y1gfpplus	Y1gfpminus	OK	11.4377	14.1909	0.311167	0.523101	0.4579	0.753769	no
ENSDARG00000000857	ENSDARG00000000857	mapk14a	chr8:24680513-24713662	Y1gfpplus	Y1gfpminus	OK	37.2458	33.9104	-0.135349	-0.231216	0.73505	0.905877	no
ENSDARG00000000861	ENSDARG00000000861	scrib	chr7:43889851-44004865	Y1gfpplus	Y1gfpminus	NOTEST	2.80434	4.42651	0.658507	0	1	1	no
ENSDARG00000000887	ENSDARG00000000887	GTSF1	chr23:32339780-32346187	Y1gfpplus	Y1gfpminus	OK	35.1504	35.2502	0.00409105	0.00594555	0.99385	0.996581	no
ENSDARG00000000906	ENSDARG00000000906	skap2	chr16:23007910-23062136	Y1gfpplus	Y1gfpminus	NOTEST	4.9351	1.79861	-1.45619	0	1	1	no
ENSDARG00000000935	ENSDARG00000000935	unk	chr12:37137261-37231157	Y1gfpplus	Y1gfpminus	NOTEST	3.78716	6.17474	0.705262	0	1	1	no
ENSDARG00000000943	ENSDARG00000000943	dzip1	chr6:7166377-7197114	Y1gfpplus	Y1gfpminus	OK	5.53043	10.519	0.927531	1.4402	0.04455	0.191841	no
ENSDARG00000000966	ENSDARG00000000966	ncor2	chr8:45419867-45564976	Y1gfpplus	Y1gfpminus	OK	6.04531	7.4579	0.302952	0.411557	0.4997	0.78274	no
ENSDARG00000000972	ENSDARG00000000972	pcxa	chr21:26126819-26368490	Y1gfpplus	Y1gfpminus	NOTEST	2.55906	2.48305	-0.0434982	0	1	1	no
ENSDARG00000001009	ENSDARG00000001009	CLIC6	chr1:1316844-1331666	Y1gfpplus	Y1gfpminus	NOTEST	0	0.130976	inf	0	1	1	no
ENSDARG00000001014	ENSDARG00000001014	myh9b	chr3:5717591-5826325	Y1gfpplus	Y1gfpminus	NOTEST	0.160281	0.101987	-0.652225	0	1	1	no
ENSDARG00000001015	ENSDARG00000001015	znf384l	chr19:7582924-7611390	Y1gfpplus	Y1gfpminus	NOTEST	3.64106	6.16478	0.75969	0	1	1	no
ENSDARG00000001057	ENSDARG00000001057	bysl	chr22:523538-533134	Y1gfpplus	Y1gfpminus	OK	20.1313	21.3406	0.0841575	0.12844	0.8318	0.948346	no
ENSDARG00000001127	ENSDARG00000001127	slc17a6a	chr25:36312277-36337646	Y1gfpplus	Y1gfpminus	NOTEST	0	3.0301	inf	0	1	1	no
ENSDARG00000001129	ENSDARG00000001129	dicer1	chr17:19250141-19293508	Y1gfpplus	Y1gfpminus	OK	12.435	13.6808	0.137748	0.250598	0.71775	0.898974	no
ENSDARG00000001154	ENSDARG00000001154	rimbp2	chr8:46121697-46195595	Y1gfpplus	Y1gfpminus	NOTEST	0.148026	0.515376	1.79977	0	1	1	no
ENSDARG00000001162	ENSDARG00000001162	matr3l1.1	chr14:26141371-26156636	Y1gfpplus	Y1gfpminus	OK	21.4568	23.3567	0.122404	0.185794	0.78755	0.930451	no
ENSDARG00000001169	ENSDARG00000001169	hsd17b8	chr19:7796148-7847742	Y1gfpplus	Y1gfpminus	NOTEST	0.894524	0.356515	-1.32716	0	1	1	no
ENSDARG00000001210	ENSDARG00000001210	arl14ep	chr7:33959077-33963968	Y1gfpplus	Y1gfpminus	OK	52.3401	64.2529	0.295845	0.598642	0.48015	0.769737	no
ENSDARG00000001220	ENSDARG00000001220	mycbp2	chr9:17562092-17802548	Y1gfpplus	Y1gfpminus	NOTEST	5.23908	4.94752	-0.0826095	0	1	1	no
ENSDARG00000001234	ENSDARG00000001234	map4k2l	chr7:18817301-18859354	Y1gfpplus	Y1gfpminus	NOTEST	1.07582	0	#NAME?	0	1	1	no
ENSDARG00000001241	ENSDARG00000001241	puf60b	chr7:43876255-43887769	Y1gfpplus	Y1gfpminus	OK	70.5244	95.9188	0.44369	0.820798	0.24815	0.56122	no
ENSDARG00000001244	ENSDARG00000001244	srrm1	chr17:25267800-25282738	Y1gfpplus	Y1gfpminus	OK	54.8796	74.2823	0.436749	0.786645	0.24445	0.561171	no
ENSDARG00000001249	ENSDARG00000001249	pcgf1	chr14:5400793-5413376	Y1gfpplus	Y1gfpminus	OK	12.0538	9.01995	-0.418296	-0.575315	0.5443	0.807161	no
ENSDARG00000001259	ENSDARG00000001259	GAS2	chr25:36366302-36431082	Y1gfpplus	Y1gfpminus	NOTEST	0.48076	0.439758	-0.128606	0	1	1	no
ENSDARG00000001285	ENSDARG00000001285	rbm14b	chr7:7835605-7861929	Y1gfpplus	Y1gfpminus	OK	7.88336	10.6477	0.433654	0.78087	0.2775	0.586923	no
ENSDARG00000001303	ENSDARG00000001303	psmb8	chr19:7728373-7767121	Y1gfpplus	Y1gfpminus	NOTEST	0	1.02823	inf	0	1	1	no
ENSDARG00000001313	ENSDARG00000001313	g2e3	chr17:28857834-28870857	Y1gfpplus	Y1gfpminus	OK	23.03	18.6723	-0.302612	-0.483869	0.4609	0.756149	no
ENSDARG00000001354	ENSDARG00000001354	slc6a13l	chr6:41075066-41091883	Y1gfpplus	Y1gfpminus	NOTEST	0	0.376535	inf	0	1	1	no
ENSDARG00000001414	ENSDARG00000001414	mctp2a	chr18:23154437-23237420	Y1gfpplus	Y1gfpminus	NOTEST	0.397751	0.40483	0.0254502	0	1	1	no
ENSDARG00000001431	ENSDARG00000001431	actn3b	chr7:7866375-7964195	Y1gfpplus	Y1gfpminus	OK	2.29904	11.748	2.35331	1.67403	0.00245	0.0219687	yes
ENSDARG00000001437	ENSDARG00000001437	slc2a1a	chr23:22494608-22509792	Y1gfpplus	Y1gfpminus	NOTEST	0.437833	1.62963	1.89609	0	1	1	no
ENSDARG00000001442	ENSDARG00000001442	inppl1b	chr14:33619347-33652216	Y1gfpplus	Y1gfpminus	NOTEST	0.75115	1.21809	0.697453	0	1	1	no
ENSDARG00000001447	ENSDARG00000001447	mier1b	chr2:5453871-5478506	Y1gfpplus	Y1gfpminus	NOTEST	5.70898	4.56853	-0.321505	0	1	1	no
ENSDARG00000001452	ENSDARG00000001452	adam8a	chr13:24895370-24903526	Y1gfpplus	Y1gfpminus	OK	40.9521	8.51526	-2.26582	-3.20216	5e-05	0.000957874	yes
ENSDARG00000001463	ENSDARG00000001463	zgc:165525	chr17:25255796-25267007	Y1gfpplus	Y1gfpminus	NOTEST	2.0258	1.49434	-0.438983	0	1	1	no
ENSDARG00000001470	ENSDARG00000001470	mhc1zea	chr1:47612922-47619236	Y1gfpplus	Y1gfpminus	OK	15.4642	7.37666	-1.06789	-1.46297	0.0383	0.17182	no
ENSDARG00000001498	ENSDARG00000001498	skap1	chr12:28727973-28783911	Y1gfpplus	Y1gfpminus	NOTEST	0.49466	2.62367	2.40708	0	1	1	no
ENSDARG00000001549	ENSDARG00000001549	sp3a	chr9:2760777-2780797	Y1gfpplus	Y1gfpminus	OK	9.82445	11.9677	0.284704	0.383744	0.5249	0.796848	no
ENSDARG00000001557	ENSDARG00000001557	tomm34	chr6:52163392-52185615	Y1gfpplus	Y1gfpminus	OK	15.4636	15.7091	0.0227304	0.00701711	0.99115	0.996581	no
ENSDARG00000001558	ENSDARG00000001558	kifc1	chr19:7613505-7623273	Y1gfpplus	Y1gfpminus	OK	45.0136	41.4859	-0.11774	-0.200265	0.7619	0.920737	no
ENSDARG00000001559	ENSDARG00000001559	csmd2	chr19:37660351-38223383	Y1gfpplus	Y1gfpminus	NOTEST	0	0.111223	inf	0	1	1	no
ENSDARG00000001572	ENSDARG00000001572	prf1.3	chr19:5883705-5889358	Y1gfpplus	Y1gfpminus	NOTEST	0	0	0	0	1	1	no
ENSDARG00000001578	ENSDARG00000001578	echs1	chr13:24802997-24806204	Y1gfpplus	Y1gfpminus	OK	33.7387	40.7829	0.273557	0.556614	0.5128	0.790147	no
ENSDARG00000001621	ENSDARG00000001621	nfyal	chr8:25867229-25887354	Y1gfpplus	Y1gfpminus	NOTEST	2.91675	2.64768	-0.139635	0	1	1	no
ENSDARG00000001634	ENSDARG00000001634	kirrela	chr7:20281550-20358028	Y1gfpplus	Y1gfpminus	OK	15.9873	17.9	0.16303	0.294049	0.67545	0.88022	no
ENSDARG00000001637	ENSDARG00000001637	CU695232.1	chr13:47234667-47250666	Y1gfpplus	Y1gfpminus	NOTEST	4.60594	4.37659	-0.0736886	0	1	1	no
ENSDARG00000001656	ENSDARG00000001656	psmb10	chr19:7728373-7767121	Y1gfpplus	Y1gfpminus	NOTEST	0	0.000180343	inf	0	1	1	no
ENSDARG00000001676	ENSDARG00000001676	gpm6bb	chr9:56719106-56842989	Y1gfpplus	Y1gfpminus	OK	2.78976	35.526	3.67067	3.48974	5e-05	0.000957874	yes
ENSDARG00000001686	ENSDARG00000001686	uckl1a	chr8:23862604-23881479	Y1gfpplus	Y1gfpminus	NOTEST	0.30114	0.324983	0.10993	0	1	1	no
ENSDARG00000001710	ENSDARG00000001710	flot1a	chr19:7560891-7579939	Y1gfpplus	Y1gfpminus	OK	21.5713	11.6232	-0.892105	-1.48987	0.03625	0.165368	no
ENSDARG00000001712	ENSDARG00000001712	CR855338.1	chr11:8388863-8402037	Y1gfpplus	Y1gfpminus	NOTEST	0	0	0	0	1	1	no
ENSDARG00000001721	ENSDARG00000001721	oc90	chr2:43043669-43061471	Y1gfpplus	Y1gfpminus	NOTEST	0.521789	0.906389	0.796664	0	1	1	no
ENSDARG00000001729	ENSDARG00000001729	strn3	chr17:28763080-28802214	Y1gfpplus	Y1gfpminus	OK	32.9937	33.8119	0.0353407	0.06224	0.92695	0.979275	no
ENSDARG00000001733	ENSDARG00000001733	gulp1a	chr9:43680180-43723231	Y1gfpplus	Y1gfpminus	OK	11.7212	22.7817	0.958757	1.37873	0.0461	0.197467	no
ENSDARG00000001734	ENSDARG00000001734	fkbp8	chr22:21246194-21270794	Y1gfpplus	Y1gfpminus	NOTEST	5.31015	6.01906	0.180785	0	1	1	no
ENSDARG00000001754	ENSDARG00000001754	noc2l	chr23:23420271-23473559	Y1gfpplus	Y1gfpminus	OK	18.6046	15.5217	-0.261372	-0.428021	0.5223	0.795445	no
ENSDARG00000001760	ENSDARG00000001760	TNXB	chr16:18663770-18691927	Y1gfpplus	Y1gfpminus	NOTEST	0	0	0	0	1	1	no
ENSDARG00000001767	ENSDARG00000001767	slc29a2	chr21:26672078-26807688	Y1gfpplus	Y1gfpminus	OK	12.0395	21.4814	0.835314	0.374359	0.5759	0.825894	no
ENSDARG00000001769	ENSDARG00000001769	ptpra	chr21:13959616-14023048	Y1gfpplus	Y1gfpminus	OK	12.6025	11.4443	-0.139082	-0.249822	0.7204	0.900377	no
ENSDARG00000001771	ENSDARG00000001771	otol1a	chr2:5946028-5958557	Y1gfpplus	Y1gfpminus	NOTEST	0	0	0	0	1	1	no
ENSDARG00000001776	ENSDARG00000001776	stim2b	chr7:62964153-63088867	Y1gfpplus	Y1gfpminus	NOTEST	2.76267	1.19574	-1.20816	0	1	1	no
ENSDARG00000001777	ENSDARG00000001777	nup155	chr10:1622361-1663150	Y1gfpplus	Y1gfpminus	OK	10.1072	14.396	0.510286	0.918311	0.20425	0.517466	no
ENSDARG00000001781	ENSDARG00000001781	tspan11	chr4:10237617-10264994	Y1gfpplus	Y1gfpminus	OK	9.53062	10.9841	0.20478	0.285966	0.6664	0.875224	no
ENSDARG00000001782	ENSDARG00000001782	prkacba	chr11:8275737-8296952	Y1gfpplus	Y1gfpminus	NOTEST	1.36834	0.195857	-2.80455	0	1	1	no
ENSDARG00000001784	ENSDARG00000001784	hoxa5a	chr19:19183715-19336956	Y1gfpplus	Y1gfpminus	OK	0	14.7486	inf	#NAME?	0.12615	0.391983	no
ENSDARG00000001785	ENSDARG00000001785	irx2a	chr16:565647-570195	Y1gfpplus	Y1gfpminus	NOTEST	0.123701	3.32224	4.74723	0	1	1	no
ENSDARG00000001788	ENSDARG00000001788	atp5o	chr9:34178829-34184719	Y1gfpplus	Y1gfpminus	OK	356.345	358.98	0.0106295	0.0157347	0.98325	0.995828	no
ENSDARG00000001803	ENSDARG00000001803	kcnh6	chr3:31865846-31921058	Y1gfpplus	Y1gfpminus	NOTEST	0.151751	1.5365	3.33987	0	1	1	no
ENSDARG00000001804	ENSDARG00000001804	zgc:112148	chr3:57615699-57625918	Y1gfpplus	Y1gfpminus	NOTEST	1.51128	0	#NAME?	0	1	1	no
ENSDARG00000001807	ENSDARG00000001807	tnfrsf21	chr20:35822605-35866178	Y1gfpplus	Y1gfpminus	NOTEST	1.85072	1.8512	0.000375504	0	1	1	no
ENSDARG00000001817	ENSDARG00000001817	CABZ01112877.1	chr2:55803425-55814829	Y1gfpplus	Y1gfpminus	NOTEST	0	0	0	0	1	1	no
ENSDARG00000001818	ENSDARG00000001818	C3 (1 of 9)	chr22:26720496-26827522	Y1gfpplus	Y1gfpminus	NOTEST	0	0	0	0	1	1	no
ENSDARG00000001825	ENSDARG00000001825	wdr96	chr13:24941769-24969178	Y1gfpplus	Y1gfpminus	NOTEST	0.056978	0.815346	3.83894	0	1	1	no
ENSDARG00000001829	ENSDARG00000001829	zgc:112982	chr24:24709758-24726399	Y1gfpplus	Y1gfpminus	OK	64.1771	69.0552	0.10569	0.177003	0.7896	0.930914	no
ENSDARG00000001832	ENSDARG00000001832	si:ch1073-403i13.1	chr8:37574075-37576393	Y1gfpplus	Y1gfpminus	NOTEST	0	0	0	0	1	1	no
ENSDARG00000001835	ENSDARG00000001835	nalcn	chr9:32567908-32780414	Y1gfpplus	Y1gfpminus	NOTEST	0.0729587	1.47861	4.34102	0	1	1	no
ENSDARG00000001857	ENSDARG00000001857	aff4	chr21:41584594-41657520	Y1gfpplus	Y1gfpminus	NOTEST	5.66634	6.82279	0.267946	0	1	1	no
ENSDARG00000001859	ENSDARG00000001859	dbx1b	chr25:14768243-14771232	Y1gfpplus	Y1gfpminus	OK	2.50188	43.4718	4.11899	5.08398	0.00315	0.0263366	yes
ENSDARG00000001870	ENSDARG00000001870	atp1a1a.4	chr1:1446560-1462945	Y1gfpplus	Y1gfpminus	OK	2.06747	8.90081	2.10607	0.87573	0.05215	0.214894	no
ENSDARG00000001873	ENSDARG00000001873	phgdh	chr9:49173470-49201751	Y1gfpplus	Y1gfpminus	OK	76.0018	88.1611	0.214109	0.369386	0.5758	0.825894	no
ENSDARG00000001879	ENSDARG00000001879	nav2b	chr25:14771449-14898337	Y1gfpplus	Y1gfpminus	NOTEST	3.26378	3.60683	0.14419	0	1	1	no
ENSDARG00000001880	ENSDARG00000001880	stx3a	chr14:22700395-22747613	Y1gfpplus	Y1gfpminus	OK	10.7105	1.59927	-2.74353	-2.77795	0.00905	0.0598875	no
ENSDARG00000001881	ENSDARG00000001881	cacnb3a	chr23:14209497-14298589	Y1gfpplus	Y1gfpminus	NOTEST	0.139939	0.217732	0.637754	0	1	1	no
ENSDARG00000001882	ENSDARG00000001882	kbtbd12	chr6:40645674-40653064	Y1gfpplus	Y1gfpminus	NOTEST	0.136841	0.104222	-0.392841	0	1	1	no
ENSDARG00000001888	ENSDARG00000001888	ppm1ba	chr13:10244694-10296521	Y1gfpplus	Y1gfpminus	NOTEST	5.88557	7.43647	0.337436	0	1	1	no
ENSDARG00000001889	ENSDARG00000001889	tuba1a	chr23:35760273-35763441	Y1gfpplus	Y1gfpminus	OK	33.4249	143.058	2.0976	3.73307	5e-05	0.000957874	yes
ENSDARG00000001890	ENSDARG00000001890	stt3b	chr16:42051918-42144277	Y1gfpplus	Y1gfpminus	OK	27.0986	25.8614	-0.0674201	-0.115995	0.87025	0.961127	no
ENSDARG00000001891	ENSDARG00000001891	syt14b	chr20:9417078-9480870	Y1gfpplus	Y1gfpminus	NOTEST	0.695188	0.0665736	-3.38438	0	1	1	no
ENSDARG00000001897	ENSDARG00000001897	man2b1	chr11:32061792-32101155	Y1gfpplus	Y1gfpminus	NOTEST	8.7987	4.5783	-0.942478	0	1	1	no
ENSDARG00000001898	ENSDARG00000001898	manea	chr17:15500105-15508447	Y1gfpplus	Y1gfpminus	OK	8.77239	4.56859	-0.941221	-0.909941	0.15775	0.450476	no
ENSDARG00000001906	ENSDARG00000001906	si:dkey-247m21.3	chr21:19064880-19073351	Y1gfpplus	Y1gfpminus	NOTEST	0	0	0	0	1	1	no
ENSDARG00000001909	ENSDARG00000001909	CR388015.1	chr24:20980948-21049407	Y1gfpplus	Y1gfpminus	NOTEST	0	0.445858	inf	0	1	1	no
ENSDARG00000001910	ENSDARG00000001910	rorab	chr7:30875145-30908123	Y1gfpplus	Y1gfpminus	NOTEST	1.15199	2.51119	1.12424	0	1	1	no
ENSDARG00000001912	ENSDARG00000001912	drd4-rs	chr4:18881485-18961989	Y1gfpplus	Y1gfpminus	NOTEST	0	0.103394	inf	0	1	1	no
ENSDARG00000001913	ENSDARG00000001913	palmda	chr2:18919835-18941062	Y1gfpplus	Y1gfpminus	NOTEST	0.124903	0.871884	2.80333	0	1	1	no
ENSDARG00000001915	ENSDARG00000001915	phc2b	chr1:774707-775204	Y1gfpplus	Y1gfpminus	NOTEST	0	1.52335	inf	0	1	1	no
ENSDARG00000001929	ENSDARG00000001929	pink1	chr23:37565076-37578386	Y1gfpplus	Y1gfpminus	NOTEST	1.04113	1.37593	0.402256	0	1	1	no
ENSDARG00000001930	ENSDARG00000001930	klhl15	chr24:17513297-17528833	Y1gfpplus	Y1gfpminus	NOTEST	3.78501	3.66377	-0.0469682	0	1	1	no
ENSDARG00000001933	ENSDARG00000001933	prkag2b	chr2:12848790-12941201	Y1gfpplus	Y1gfpminus	NOTEST	0.576346	0.151576	-1.92689	0	1	1	no
ENSDARG00000001937	ENSDARG00000001937	CABZ01043017.1	chr17:48597217-48609160	Y1gfpplus	Y1gfpminus	NOTEST	0	0	0	0	1	1	no
ENSDARG00000001939	ENSDARG00000001939	b3gat3	chr7:26182256-26198954	Y1gfpplus	Y1gfpminus	NOTEST	6.03884	6.21304	0.0410269	0	1	1	no
ENSDARG00000001940	ENSDARG00000001940	dnajc1	chr2:20970997-20978561	Y1gfpplus	Y1gfpminus	OK	53.2855	29.496	-0.853224	-1.04586	0.10175	0.340208	no
ENSDARG00000001950	ENSDARG00000001950	ak1	chr5:74812580-74834818	Y1gfpplus	Y1gfpminus	OK	10.8678	56.2141	2.37087	2.5889	0.00055	0.00700602	yes
ENSDARG00000001953	ENSDARG00000001953	pfkfb3	chr4:24560098-24572537	Y1gfpplus	Y1gfpminus	OK	16.1704	13.605	-0.249227	-0.345718	0.6171	0.853556	no
ENSDARG00000001968	ENSDARG00000001968	dock5	chr8:7215480-7395237	Y1gfpplus	Y1gfpminus	NOTEST	0.348995	0.590386	0.758453	0	1	1	no
ENSDARG00000001969	ENSDARG00000001969	txlng	chr11:12840226-12860055	Y1gfpplus	Y1gfpminus	OK	7.27458	8.27279	0.185509	0.29729	0.6727	0.878242	no
ENSDARG00000001971	ENSDARG00000001971	cthrc1b	chr16:50639573-50693981	Y1gfpplus	Y1gfpminus	NOTEST	0.315837	0	#NAME?	0	1	1	no
ENSDARG00000001972	ENSDARG00000001972	tpst2	chr11:21580353-21594666	Y1gfpplus	Y1gfpminus	NOTEST	0.966303	0.328045	-1.55858	0	1	1	no
ENSDARG00000001975	ENSDARG00000001975	hsd11b2	chr7:36566731-36581054	Y1gfpplus	Y1gfpminus	NOTEST	1.34815	0.251289	-2.42356	0	1	1	no
ENSDARG00000001976	ENSDARG00000001976	si:ch211-13k12.1	chr18:25437293-25529331	Y1gfpplus	Y1gfpminus	NOTEST	0	0.202725	inf	0	1	1	no
ENSDARG00000001993	ENSDARG00000001993	myhb	chr6:40676530-40687002	Y1gfpplus	Y1gfpminus	NOTEST	0.119443	0.122194	0.0328534	0	1	1	no
ENSDARG00000001994	ENSDARG00000001994	stxbp1a	chr21:12063685-12123123	Y1gfpplus	Y1gfpminus	OK	3.26506	55.8731	4.09697	4.40287	0.0001	0.0017716	yes
ENSDARG00000001999	ENSDARG00000001999	adamts18	chr7:42972889-43060393	Y1gfpplus	Y1gfpminus	NOTEST	0.706655	3.47188	2.29664	0	1	1	no
ENSDARG00000002002	ENSDARG00000002002	lmcd1	chr22:42142821-42153937	Y1gfpplus	Y1gfpminus	NOTEST	0.889947	1.42543	0.679601	0	1	1	no
ENSDARG00000002006	ENSDARG00000002006	rxrbb	chr16:20493223-20528393	Y1gfpplus	Y1gfpminus	OK	8.41976	10.6603	0.340401	0.471785	0.45485	0.75129	no
ENSDARG00000002013	ENSDARG00000002013	grb10a	chr19:23619652-23736084	Y1gfpplus	Y1gfpminus	NOTEST	6.57895	8.54044	0.376453	0	1	1	no
ENSDARG00000002016	ENSDARG00000002016	ppil2	chr5:14111126-14182851	Y1gfpplus	Y1gfpminus	OK	17.471	14.1644	-0.302697	-0.480019	0.4907	0.776587	no
ENSDARG00000002020	ENSDARG00000002020	rictorb	chr21:20023346-20070262	Y1gfpplus	Y1gfpminus	NOTEST	2.74029	1.72014	-0.6718	0	1	1	no
ENSDARG00000002021	ENSDARG00000002021	pygb	chr17:20956647-20983032	Y1gfpplus	Y1gfpminus	OK	21.2212	3.08143	-2.78383	-3.90801	5e-05	0.000957874	yes
ENSDARG00000002026	ENSDARG00000002026	qkib	chr13:3319081-3505523	Y1gfpplus	Y1gfpminus	NOTEST	0.119325	0.8043	2.75284	0	1	1	no
ENSDARG00000002031	ENSDARG00000002031	tox4	chr2:37770446-37783417	Y1gfpplus	Y1gfpminus	OK	12.3646	15.0321	0.281834	0.45973	0.50565	0.787429	no
ENSDARG00000002037	ENSDARG00000002037	pfkfb2b	chr11:19204932-19220643	Y1gfpplus	Y1gfpminus	NOTEST	0.406745	4.17614	3.35997	0	1	1	no
ENSDARG00000002046	ENSDARG00000002046	btr29	chr19:1504343-1511430	Y1gfpplus	Y1gfpminus	NOTEST	0.131833	0	#NAME?	0	1	1	no
ENSDARG00000002060	ENSDARG00000002060	brf2	chr10:42654381-42667407	Y1gfpplus	Y1gfpminus	NOTEST	3.39343	2.91493	-0.219283	0	1	1	no
ENSDARG00000002071	ENSDARG00000002071	adss	chr13:11202370-11252444	Y1gfpplus	Y1gfpminus	NOTEST	0.686685	6.12402	3.15676	0	1	1	no
ENSDARG00000002077	ENSDARG00000002077	mnat1	chr13:31871872-31911527	Y1gfpplus	Y1gfpminus	NOTEST	7.5813	4.46242	-0.764619	0	1	1	no
ENSDARG00000002082	ENSDARG00000002082	ck2a1	chr16:33740929-33756680	Y1gfpplus	Y1gfpminus	OK	68.5938	61.4686	-0.15823	-0.293205	0.66855	0.875985	no
ENSDARG00000002084	ENSDARG00000002084	lamb2	chr23:20467637-20547040	Y1gfpplus	Y1gfpminus	NOTEST	1.08495	3.98609	1.87735	0	1	1	no
ENSDARG00000002097	ENSDARG00000002097	si:dkeyp-52c3.7	chr3:2471366-2480629	Y1gfpplus	Y1gfpminus	NOTEST	0	0	0	0	1	1	no
ENSDARG00000002127	ENSDARG00000002127	stam	chr2:31153268-31168328	Y1gfpplus	Y1gfpminus	OK	14.6908	10.8804	-0.433175	-0.673234	0.293	0.605223	no
ENSDARG00000002128	ENSDARG00000002128	cwf19l1	chr4:16710914-16721750	Y1gfpplus	Y1gfpminus	OK	18.9267	16.1404	-0.229748	-0.373214	0.60025	0.841572	no
ENSDARG00000002129	ENSDARG00000002129	slc5a2	chr15:13572294-13605044	Y1gfpplus	Y1gfpminus	NOTEST	0.338102	0	#NAME?	0	1	1	no
ENSDARG00000002131	ENSDARG00000002131	celf2	chr4:22817282-23054090	Y1gfpplus	Y1gfpminus	OK	30.3137	46.0685	0.603813	1.05971	0.12285	0.385303	no
ENSDARG00000002148	ENSDARG00000002148	DVL3 (1 of 2)	chr18:44304690-44369954	Y1gfpplus	Y1gfpminus	NOTEST	1.21263	1.85006	0.609431	0	1	1	no
ENSDARG00000002165	ENSDARG00000002165	psme1	chr24:12849935-12858615	Y1gfpplus	Y1gfpminus	NOTEST	4.37728	0	#NAME?	0	1	1	no
ENSDARG00000002167	ENSDARG00000002167	cacnb1	chr3:15773649-15847664	Y1gfpplus	Y1gfpminus	NOTEST	2.38911	6.96614	1.54389	0	1	1	no
ENSDARG00000002168	ENSDARG00000002168	tra2b	chr9:12854407-12871009	Y1gfpplus	Y1gfpminus	OK	38.305	55.6454	0.538729	0.862693	0.18025	0.483871	no
ENSDARG00000002172	ENSDARG00000002172	aplnra	chr8:42368901-42370786	Y1gfpplus	Y1gfpminus	NOTEST	8.20504	2.99181	-1.45549	0	1	1	no
ENSDARG00000002174	ENSDARG00000002174	itfg2	chr4:16607317-16622180	Y1gfpplus	Y1gfpminus	OK	12.0779	7.71293	-0.647021	-0.846721	0.2542	0.562756	no
ENSDARG00000002184	ENSDARG00000002184	igbp1	chr5:38130998-38138651	Y1gfpplus	Y1gfpminus	OK	8.74411	11.4074	0.383583	0.567526	0.4054	0.708916	no
ENSDARG00000002190	ENSDARG00000002190	chmp2bb	chr1:33191235-33202242	Y1gfpplus	Y1gfpminus	OK	17.6666	12.7846	-0.466618	-0.844918	0.30845	0.622058	no
ENSDARG00000002192	ENSDARG00000002192	aspn	chr22:10551140-10649330	Y1gfpplus	Y1gfpminus	NOTEST	1.8546	1.73662	-0.0948251	0	1	1	no
ENSDARG00000002193	ENSDARG00000002193	rho	chr8:55706794-55708436	Y1gfpplus	Y1gfpminus	NOTEST	0	0	0	0	1	1	no
ENSDARG00000002194	ENSDARG00000002194	rhd	chr13:46116953-46143214	Y1gfpplus	Y1gfpminus	OK	30.4694	0	#NAME?	#NAME?	5e-05	0.000957874	yes
ENSDARG00000002196	ENSDARG00000002196	bach1	chr10:26004028-26018809	Y1gfpplus	Y1gfpminus	OK	13.1015	4.60255	-1.50923	-1.35995	0.0912	0.31759	no
ENSDARG00000002197	ENSDARG00000002197	pygl	chr13:37248635-37264905	Y1gfpplus	Y1gfpminus	NOTEST	0.179757	0.43768	1.28382	0	1	1	no
ENSDARG00000002204	ENSDARG00000002204	hspb11	chr21:19211711-19212753	Y1gfpplus	Y1gfpminus	NOTEST	2.1882	5.20142	1.24916	0	1	1	no
ENSDARG00000002210	ENSDARG00000002210	stk25a	chr6:26749820-26765930	Y1gfpplus	Y1gfpminus	NOTEST	2.53307	1.85507	-0.449414	0	1	1	no
ENSDARG00000002213	ENSDARG00000002213	invs	chr16:29670787-29730941	Y1gfpplus	Y1gfpminus	NOTEST	2.3137	0.893671	-1.37239	0	1	1	no
ENSDARG00000002215	ENSDARG00000002215	rtca	chr22:16497251-16506149	Y1gfpplus	Y1gfpminus	OK	77.5447	115.056	0.569242	0.964915	0.161	0.456542	no
ENSDARG00000002216	ENSDARG00000002216	tbx3a	chr5:75416714-75424283	Y1gfpplus	Y1gfpminus	NOTEST	2.83974	4.74787	0.74152	0	1	1	no
ENSDARG00000002217	ENSDARG00000002217	scocb	chr14:51191751-51198999	Y1gfpplus	Y1gfpminus	OK	14.8721	20.3683	0.45371	0.928562	0.2895	0.600984	no
ENSDARG00000002219	ENSDARG00000002219	si:dkey-103j14.5	chr13:23451420-23488614	Y1gfpplus	Y1gfpminus	NOTEST	0	1.94905	inf	0	1	1	no
ENSDARG00000002220	ENSDARG00000002220	C5H9orf78	chr5:34902041-34916250	Y1gfpplus	Y1gfpminus	OK	24.4896	18.1459	-0.432522	-0.0548337	0.80755	0.938584	no
ENSDARG00000002226	ENSDARG00000002226	TRIM67	chr20:3932201-4028510	Y1gfpplus	Y1gfpminus	NOTEST	0.0798811	2.62322	5.03734	0	1	1	no
ENSDARG00000002230	ENSDARG00000002230	sypb	chr8:51664916-51692854	Y1gfpplus	Y1gfpminus	NOTEST	1.3498	6.14768	2.18729	0	1	1	no
ENSDARG00000002231	ENSDARG00000002231	PPAP2C (1 of 2)	chr2:52861685-52943901	Y1gfpplus	Y1gfpminus	OK	15.901	0.406337	-5.2903	-6.38043	0.0028	0.0240438	yes
ENSDARG00000002235	ENSDARG00000002235	mmp14a	chr7:25291381-25316761	Y1gfpplus	Y1gfpminus	OK	10.5641	13.9061	0.396546	0.632556	0.3542	0.669421	no
ENSDARG00000002240	ENSDARG00000002240	psmb6	chr23:44652956-44662183	Y1gfpplus	Y1gfpminus	OK	287.815	270.668	-0.0886146	-0.120296	0.86905	0.960799	no
ENSDARG00000002241	ENSDARG00000002241	KCNA2 (1 of 2)	chr6:49358024-49363656	Y1gfpplus	Y1gfpminus	NOTEST	0	0.455993	inf	0	1	1	no
ENSDARG00000002249	ENSDARG00000002249	tbxas1	chr18:12104313-12505454	Y1gfpplus	Y1gfpminus	NOTEST	0.946249	1.01451	0.100491	0	1	1	no
ENSDARG00000002255	ENSDARG00000002255	CABZ01090303.1	chr24:43659051-43688676	Y1gfpplus	Y1gfpminus	NOTEST	0.213047	1.50324	2.81883	0	1	1	no
ENSDARG00000002259	ENSDARG00000002259	ca15c	chr12:5019012-5026800	Y1gfpplus	Y1gfpminus	NOTEST	0	0	0	0	1	1	no
ENSDARG00000002264	ENSDARG00000002264	mrpl41	chr5:26741828-26744114	Y1gfpplus	Y1gfpminus	OK	22.8747	23.8104	0.0578365	0.0867401	0.91385	0.976342	no
ENSDARG00000002267	ENSDARG00000002267	dcaf13	chr16:47488353-47508939	Y1gfpplus	Y1gfpminus	OK	28.0483	25.8006	-0.120509	-0.200135	0.7603	0.920737	no
ENSDARG00000002271	ENSDARG00000002271	zfand5b	chr10:15631655-15641876	Y1gfpplus	Y1gfpminus	OK	54.8324	57.2729	0.0628255	0.106142	0.88	0.964127	no
ENSDARG00000002285	ENSDARG00000002285	mcoln1a	chr1:46142379-46177053	Y1gfpplus	Y1gfpminus	NOTEST	3.32208	2.63743	-0.332957	0	1	1	no
ENSDARG00000002293	ENSDARG00000002293	si:ch211-197g15.9	chr22:17684619-17687730	Y1gfpplus	Y1gfpminus	NOTEST	0.276623	0	#NAME?	0	1	1	no
ENSDARG00000002295	ENSDARG00000002295	si:dkey-21p1.3	chr8:15372421-15402929	Y1gfpplus	Y1gfpminus	NOTEST	0	0.454314	inf	0	1	1	no
ENSDARG00000002298	ENSDARG00000002298	ankrd22	chr12:18222203-18268577	Y1gfpplus	Y1gfpminus	NOTEST	0.415139	0.845489	1.02619	0	1	1	no
ENSDARG00000002299	ENSDARG00000002299	arsh	chr9:57791056-57813088	Y1gfpplus	Y1gfpminus	NOTEST	0.556018	0.890843	0.680039	0	1	1	no
ENSDARG00000002300	ENSDARG00000002300	p2rx2	chr5:14011619-14026222	Y1gfpplus	Y1gfpminus	NOTEST	0	0	0	0	1	1	no
ENSDARG00000002303	ENSDARG00000002303	xpot	chr4:356399-391983	Y1gfpplus	Y1gfpminus	OK	19.3092	18.7944	-0.0389881	-0.055893	0.92995	0.979608	no
ENSDARG00000002304	ENSDARG00000002304	gins2	chr18:30425307-30443767	Y1gfpplus	Y1gfpminus	OK	47.8833	53.6133	0.163067	0.329519	0.71765	0.898974	no
ENSDARG00000002305	ENSDARG00000002305	me3	chr9:35201370-35231518	Y1gfpplus	Y1gfpminus	OK	9.90121	10.9953	0.151207	0.209098	0.7704	0.92422	no
ENSDARG00000002311	ENSDARG00000002311	fabp11b	chr16:18199469-18202985	Y1gfpplus	Y1gfpminus	NOTEST	0	0	0	0	1	1	no
ENSDARG00000002330	ENSDARG00000002330	lhx8a	chr2:10997099-11001503	Y1gfpplus	Y1gfpminus	NOTEST	2.6336	1.04531	-1.33311	0	1	1	no
ENSDARG00000002332	ENSDARG00000002332	frmd6	chr13:37359951-37395062	Y1gfpplus	Y1gfpminus	OK	13.1923	12.1745	-0.115836	-0.169566	0.79385	0.93312	no
ENSDARG00000002333	ENSDARG00000002333	fam102bb	chr20:33768672-33814611	Y1gfpplus	Y1gfpminus	NOTEST	4.02658	7.24892	0.848211	0	1	1	no
ENSDARG00000002336	ENSDARG00000002336	dlc	chr15:19425083-19429944	Y1gfpplus	Y1gfpminus	OK	115.238	81.9438	-0.491905	-0.843291	0.20695	0.523217	no
ENSDARG00000002339	ENSDARG00000002339	ccdc101	chr3:15094063-15101204	Y1gfpplus	Y1gfpminus	OK	11.3652	20.3214	0.838374	1.11398	0.08975	0.314793	no
ENSDARG00000002344	ENSDARG00000002344	tubb4b	chr14:5867603-5871315	Y1gfpplus	Y1gfpminus	OK	1037.95	877.347	-0.24252	-0.412834	0.5391	0.803934	no
ENSDARG00000002347	ENSDARG00000002347	cyp11a1	chr25:23043278-23058622	Y1gfpplus	Y1gfpminus	NOTEST	0	0.249481	inf	0	1	1	no
ENSDARG00000002353	ENSDARG00000002353	tagapa	chr17:45572273-45578169	Y1gfpplus	Y1gfpminus	NOTEST	2.64257	0.798475	-1.72662	0	1	1	no
ENSDARG00000002355	ENSDARG00000002355	shpk	chr5:43743287-43751407	Y1gfpplus	Y1gfpminus	NOTEST	0.196681	0.627967	1.67483	0	1	1	no
ENSDARG00000002362	ENSDARG00000002362	ubald1a	chr12:21156140-21216993	Y1gfpplus	Y1gfpminus	NOTEST	2.18568	0.526364	-2.05395	0	1	1	no
ENSDARG00000002365	ENSDARG00000002365	cers5	chr22:5681888-5746234	Y1gfpplus	Y1gfpminus	OK	11.6971	5.93878	-0.977914	-1.46048	0.06295	0.244791	no
ENSDARG00000002369	ENSDARG00000002369	UBC	chr5:43682725-43715462	Y1gfpplus	Y1gfpminus	OK	135.245	122.227	-0.146012	-0.251652	0.7064	0.894033	no
ENSDARG00000002377	ENSDARG00000002377	mief2	chr1:7597406-7609546	Y1gfpplus	Y1gfpminus	NOTEST	3.72213	5.5316	0.571566	0	1	1	no
ENSDARG00000002385	ENSDARG00000002385	atm	chr15:6399736-6503351	Y1gfpplus	Y1gfpminus	NOTEST	1.72263	1.80991	0.0713059	0	1	1	no
ENSDARG00000002391	ENSDARG00000002391	tlcd1	chr21:25470186-25483451	Y1gfpplus	Y1gfpminus	NOTEST	0	0	0	0	1	1	no
ENSDARG00000002394	ENSDARG00000002394	ugt5d1	chr10:26361123-26363480	Y1gfpplus	Y1gfpminus	NOTEST	0	0.273503	inf	0	1	1	no
ENSDARG00000002396	ENSDARG00000002396	cry-dash	chr24:20802473-20816926	Y1gfpplus	Y1gfpminus	NOTEST	5.32365	3.09333	-0.783256	0	1	1	no
ENSDARG00000002400	ENSDARG00000002400	nap1l1	chr4:2213917-2241310	Y1gfpplus	Y1gfpminus	OK	256.333	225.919	-0.182213	-0.340637	0.63805	0.861304	no
ENSDARG00000002401	ENSDARG00000002401	gale	chr17:24707932-24719085	Y1gfpplus	Y1gfpminus	OK	14.0737	15.4638	0.135893	0.157419	0.8098	0.939106	no
ENSDARG00000002402	ENSDARG00000002402	ercc3	chr6:8096616-8158549	Y1gfpplus	Y1gfpminus	OK	8.62471	12.8447	0.574622	0.7247	0.3158	0.630132	no
ENSDARG00000002403	ENSDARG00000002403	nusap1	chr13:33452895-33480269	Y1gfpplus	Y1gfpminus	OK	53.843	48.8568	-0.1402	-0.142738	0.8316	0.948266	no
ENSDARG00000002405	ENSDARG00000002405	SLC6A20	chr5:22570094-22597916	Y1gfpplus	Y1gfpminus	OK	12.6892	1.26262	-3.32911	-3.55243	0.001	0.0111265	yes
ENSDARG00000002406	ENSDARG00000002406	zmynd10	chr1:21465389-21477477	Y1gfpplus	Y1gfpminus	NOTEST	0	2.66033	inf	0	1	1	no
ENSDARG00000002411	ENSDARG00000002411	pde4cb	chr11:6767963-6882485	Y1gfpplus	Y1gfpminus	NOTEST	0.389332	0.501255	0.364543	0	1	1	no
ENSDARG00000002412	ENSDARG00000002412	elovl1a	chr2:19237271-19300012	Y1gfpplus	Y1gfpminus	OK	8.97454	19.1847	1.09605	1.28625	0.0504	0.210452	no
ENSDARG00000002414	ENSDARG00000002414	glud1b	chr12:27373145-27454439	Y1gfpplus	Y1gfpminus	NOTEST	0.786003	3.80718	2.27612	0	1	1	no
ENSDARG00000002445	ENSDARG00000002445	prdm1a	chr16:8650397-8662788	Y1gfpplus	Y1gfpminus	OK	39.1477	7.54882	-2.37461	-3.23713	5e-05	0.000957874	yes
ENSDARG00000002463	ENSDARG00000002463	CU074314.1	chr14:25848222-25878244	Y1gfpplus	Y1gfpminus	NOTEST	1.2842	1.38396	0.107935	0	1	1	no
ENSDARG00000002467	ENSDARG00000002467	rdh14b	chr20:9599439-9606013	Y1gfpplus	Y1gfpminus	OK	9.14315	8.05938	-0.182022	-0.248728	0.73635	0.906497	no
ENSDARG00000002479	ENSDARG00000002479	ercc6l	chr5:25582519-25595454	Y1gfpplus	Y1gfpminus	OK	13.7635	10.5701	-0.380868	-0.653238	0.34675	0.661681	no
ENSDARG00000002480	ENSDARG00000002480	tuba7l	chr11:21347982-21368622	Y1gfpplus	Y1gfpminus	NOTEST	0	0.284485	inf	0	1	1	no
ENSDARG00000002483	ENSDARG00000002483	WNT7A (1 of 2)	chr23:4465517-4490441	Y1gfpplus	Y1gfpminus	NOTEST	0	1.09865	inf	0	1	1	no
ENSDARG00000002487	ENSDARG00000002487	noc3l	chr12:6367941-6386602	Y1gfpplus	Y1gfpminus	OK	20.3339	16.441	-0.306583	-0.406812	0.4993	0.782562	no
ENSDARG00000002494	ENSDARG00000002494	itgb6	chr11:11048373-11083207	Y1gfpplus	Y1gfpminus	NOTEST	0.175173	1.00933	2.52654	0	1	1	no
ENSDARG00000002498	ENSDARG00000002498	CABZ01017702.1	chr10:37227636-37233092	Y1gfpplus	Y1gfpminus	NOTEST	0	0	0	0	1	1	no
ENSDARG00000002502	ENSDARG00000002502	vat1l	Zv9_scaffold3485:101775-174771	Y1gfpplus	Y1gfpminus	NOTEST	0.054841	0.209313	1.93234	0	1	1	no
ENSDARG00000002506	ENSDARG00000002506	C7H16orf87	chr7:44602708-44610814	Y1gfpplus	Y1gfpminus	OK	25.9456	58.815	1.1807	2.1358	0.00875	0.0584321	no
ENSDARG00000002507	ENSDARG00000002507	itga10	chr16:16014514-16118555	Y1gfpplus	Y1gfpminus	NOTEST	0.0732457	3.51714	5.58551	0	1	1	no
ENSDARG00000002508	ENSDARG00000002508	ankrd33ab	chr6:39209967-39216893	Y1gfpplus	Y1gfpminus	NOTEST	0	0	0	0	1	1	no
ENSDARG00000002509	ENSDARG00000002509	zgc:153911	chr13:36375960-36378585	Y1gfpplus	Y1gfpminus	NOTEST	4.142	5.81326	0.489018	0	1	1	no
ENSDARG00000002510	ENSDARG00000002510	dmbx1b	chr6:3365622-3381103	Y1gfpplus	Y1gfpminus	NOTEST	0	1.02957	inf	0	1	1	no
ENSDARG00000002523	ENSDARG00000002523	hsdl2	chr10:11104361-11248585	Y1gfpplus	Y1gfpminus	OK	18.7835	22.3468	0.250603	0.25595	0.6958	0.889538	no
ENSDARG00000002533	ENSDARG00000002533	adora2b	chr5:65833845-65862090	Y1gfpplus	Y1gfpminus	NOTEST	5.14027	0.295472	-4.12075	0	1	1	no
ENSDARG00000002536	ENSDARG00000002536	tm9sf4	chr23:7622361-7655641	Y1gfpplus	Y1gfpminus	OK	16.9648	16.7565	-0.0178183	-0.0316105	0.96425	0.990579	no
ENSDARG00000002538	ENSDARG00000002538	smu1a	chr14:6235164-6252197	Y1gfpplus	Y1gfpminus	OK	36.1907	37.0951	0.0356099	0.0666347	0.9281	0.979275	no
ENSDARG00000002546	ENSDARG00000002546	rundc3ab	chr12:10792174-10815554	Y1gfpplus	Y1gfpminus	NOTEST	0.737962	4.87055	2.72246	0	1	1	no
ENSDARG00000002549	ENSDARG00000002549	eif3eb	chr19:23107097-23148425	Y1gfpplus	Y1gfpminus	OK	14.4613	10.5942	-0.448927	-0.622709	0.38235	0.692843	no
ENSDARG00000002552	ENSDARG00000002552	mapkapk2a	chr11:21987878-22051373	Y1gfpplus	Y1gfpminus	OK	52.5909	49.4069	-0.0901006	-0.184259	0.8152	0.940962	no
ENSDARG00000002564	ENSDARG00000002564	syngr1a	chr3:21458874-21493434	Y1gfpplus	Y1gfpminus	NOTEST	0.174193	1.92408	3.46541	0	1	1	no
ENSDARG00000002571	ENSDARG00000002571	tmod2	chr18:37764298-37826805	Y1gfpplus	Y1gfpminus	OK	28.4256	11.8568	-1.26148	-1.92007	0.00795	0.0540289	no
ENSDARG00000002576	ENSDARG00000002576	cabp5a	chr12:4528621-4542272	Y1gfpplus	Y1gfpminus	NOTEST	0.369949	0.365233	-0.0185082	0	1	1	no
ENSDARG00000002582	ENSDARG00000002582	tbx15	chr9:22062505-22101316	Y1gfpplus	Y1gfpminus	NOTEST	5.18419	1.87732	-1.46545	0	1	1	no
ENSDARG00000002585	ENSDARG00000002585	PITPNM3 (1 of 2)	chr21:38730718-38754688	Y1gfpplus	Y1gfpminus	NOTEST	0	0.0909637	inf	0	1	1	no
ENSDARG00000002587	ENSDARG00000002587	dpysl3	chr21:41373273-41427533	Y1gfpplus	Y1gfpminus	OK	10.4207	20.7125	0.991053	1.65644	0.014	0.0823417	no
ENSDARG00000002589	ENSDARG00000002589	mylpfb	chr12:15882267-15890827	Y1gfpplus	Y1gfpminus	OK	14.835	29.3864	0.986138	1.32445	0.07025	0.265041	no
ENSDARG00000002591	ENSDARG00000002591	ruvbl1	chr6:40763498-40773632	Y1gfpplus	Y1gfpminus	OK	62.6493	50.1872	-0.319979	-0.621797	0.4196	0.72532	no
ENSDARG00000002593	ENSDARG00000002593	slc45a2	chr21:18273816-18312164	Y1gfpplus	Y1gfpminus	OK	0.797347	7.32446	3.19944	1.95426	0.03485	0.1613	no
ENSDARG00000002597	ENSDARG00000002597	pabpc1l	chr8:47170890-47188777	Y1gfpplus	Y1gfpminus	NOTEST	0	0.219448	inf	0	1	1	no
ENSDARG00000002600	ENSDARG00000002600	pcsk1	chr21:10108838-10152416	Y1gfpplus	Y1gfpminus	NOTEST	0.110291	1.08845	3.3029	0	1	1	no
ENSDARG00000002601	ENSDARG00000002601	irx7	chr23:37908869-37910194	Y1gfpplus	Y1gfpminus	NOTEST	4.32351	4.44661	0.0405043	0	1	1	no
ENSDARG00000002607	ENSDARG00000002607	ASAP1 (1 of 3)	chr11:27409951-27523959	Y1gfpplus	Y1gfpminus	NOTEST	1.04644	0.684955	-0.611409	0	1	1	no
ENSDARG00000002609	ENSDARG00000002609	RNF145 (1 of 2)	chr14:36129911-36170520	Y1gfpplus	Y1gfpminus	NOTEST	6.08836	9.26223	0.605305	0	1	1	no
ENSDARG00000002613	ENSDARG00000002613	rpa3	chr19:25950689-25952850	Y1gfpplus	Y1gfpminus	OK	191.503	199.784	0.0610713	0.197353	0.8768	0.964036	no
ENSDARG00000002614	ENSDARG00000002614	pip5k1aa	chr19:11898213-11924621	Y1gfpplus	Y1gfpminus	OK	14.8096	10.6474	-0.476034	-0.899969	0.23235	0.550207	no
ENSDARG00000002632	ENSDARG00000002632	anxa11b	chr12:50249466-50270613	Y1gfpplus	Y1gfpminus	OK	98.5114	47.944	-1.03894	-1.67527	0.01505	0.0870443	no
ENSDARG00000002634	ENSDARG00000002634	b4galt1	chr1:11437269-11457519	Y1gfpplus	Y1gfpminus	NOTEST	2.04716	3.76143	0.87766	0	1	1	no
ENSDARG00000002635	ENSDARG00000002635	FAM184A (1 of 2)	chr17:15149719-15223943	Y1gfpplus	Y1gfpminus	NOTEST	0.0447573	0.0560749	0.32523	0	1	1	no
ENSDARG00000002642	ENSDARG00000002642	sh3gl1b	chr8:19365648-19404850	Y1gfpplus	Y1gfpminus	OK	34.0929	22.7657	-0.582605	-1.12664	0.137	0.413188	no
ENSDARG00000002644	ENSDARG00000002644	rgs5a	chr6:34307463-34359505	Y1gfpplus	Y1gfpminus	NOTEST	0.536284	10.5911	4.30372	0	1	1	no
ENSDARG00000002656	ENSDARG00000002656	stxbp5a	chr20:31771856-31944849	Y1gfpplus	Y1gfpminus	NOTEST	0.677877	1.39923	1.04554	0	1	1	no
ENSDARG00000002659	ENSDARG00000002659	mapre1b	chr23:9901566-9914536	Y1gfpplus	Y1gfpminus	OK	134.213	116.721	-0.201459	-0.363501	0.596	0.839631	no
ENSDARG00000002663	ENSDARG00000002663	optn	chr4:7196608-7208461	Y1gfpplus	Y1gfpminus	NOTEST	5.22642	2.36097	-1.14644	0	1	1	no
ENSDARG00000002666	ENSDARG00000002666	kcnj1b	chr10:40668308-40673124	Y1gfpplus	Y1gfpminus	NOTEST	0.865299	2.87491	1.73225	0	1	1	no
ENSDARG00000002670	ENSDARG00000002670	ATG14	chr17:10599002-10627661	Y1gfpplus	Y1gfpminus	NOTEST	4.25134	3.17914	-0.419281	0	1	1	no
ENSDARG00000002682	ENSDARG00000002682	tbcela	chr15:19902712-19918096	Y1gfpplus	Y1gfpminus	NOTEST	2.17809	7.29556	1.74396	0	1	1	no
ENSDARG00000002685	ENSDARG00000002685	fam113	chr7:25982899-26005518	Y1gfpplus	Y1gfpminus	NOTEST	0	0	0	0	1	1	no
ENSDARG00000002690	ENSDARG00000002690	rabif	chr11:25749225-25751196	Y1gfpplus	Y1gfpminus	OK	72.0929	45.9074	-0.651131	-0.919665	0.1451	0.42774	no
ENSDARG00000002696	ENSDARG00000002696	gnb3b	chr19:5730428-5775782	Y1gfpplus	Y1gfpminus	NOTEST	0	0	0	0	1	1	no
ENSDARG00000002701	ENSDARG00000002701	rasl12	chr7:14622550-14648456	Y1gfpplus	Y1gfpminus	NOTEST	0.215912	0	#NAME?	0	1	1	no
ENSDARG00000002702	ENSDARG00000002702	surf4	Zv9_scaffold3537:3070-25711	Y1gfpplus	Y1gfpminus	OK	12.6334	18.2708	0.532294	0.769478	0.30275	0.616355	no
ENSDARG00000002707	ENSDARG00000002707	her11	chr14:31408112-31410596	Y1gfpplus	Y1gfpminus	OK	3.03254	13.0377	2.10409	1.76869	0.02185	0.114489	no
ENSDARG00000002710	ENSDARG00000002710	ncl	chr22:39555551-39572992	Y1gfpplus	Y1gfpminus	OK	111.652	109.003	-0.0346471	-0.0623059	0.92435	0.977571	no
ENSDARG00000002720	ENSDARG00000002720	utp15	chr18:6123285-6142697	Y1gfpplus	Y1gfpminus	OK	28.3749	14.1052	-1.00839	-1.58204	0.02425	0.12369	no
ENSDARG00000002722	ENSDARG00000002722	ankrd2	chr13:41341676-41353079	Y1gfpplus	Y1gfpminus	NOTEST	0	0	0	0	1	1	no
ENSDARG00000002728	ENSDARG00000002728	kiss1ra	chr2:33514081-33543317	Y1gfpplus	Y1gfpminus	NOTEST	0	0	0	0	1	1	no
ENSDARG00000002731	ENSDARG00000002731	sdc2	chr19:49090070-49182471	Y1gfpplus	Y1gfpminus	OK	15.0202	17.611	0.229579	0.425367	0.55785	0.814916	no
ENSDARG00000002732	ENSDARG00000002732	spon2b	chr14:15209300-15214895	Y1gfpplus	Y1gfpminus	NOTEST	2.69419	3.02449	0.166842	0	1	1	no
ENSDARG00000002738	ENSDARG00000002738	FAM13C (1 of 10)	chr15:20471160-20480208	Y1gfpplus	Y1gfpminus	NOTEST	0	0.0721607	inf	0	1	1	no
ENSDARG00000002745	ENSDARG00000002745	tdh	chr20:19064838-19073974	Y1gfpplus	Y1gfpminus	OK	89.157	53.9421	-0.724936	-1.24524	0.06455	0.249258	no
ENSDARG00000002748	ENSDARG00000002748	sema6d	chr19:400159-427243	Y1gfpplus	Y1gfpminus	NOTEST	2.27094	2.26111	-0.00625668	0	1	1	no
ENSDARG00000002750	ENSDARG00000002750	phf20a	chr11:25977641-25997134	Y1gfpplus	Y1gfpminus	NOTEST	3.51162	3.46738	-0.018292	0	1	1	no
ENSDARG00000002754	ENSDARG00000002754	pdcd2l	chr25:31432257-31444641	Y1gfpplus	Y1gfpminus	OK	9.88061	9.54843	-0.0493357	-0.0614127	0.9455	0.983638	no
ENSDARG00000002758	ENSDARG00000002758	dedd1	chr16:12544914-12566897	Y1gfpplus	Y1gfpminus	OK	14.2742	17.4334	0.288447	0.283241	0.6818	0.882766	no
ENSDARG00000002760	ENSDARG00000002760	gdf5	chr6:52589973-52614490	Y1gfpplus	Y1gfpminus	NOTEST	0	0	0	0	1	1	no
ENSDARG00000002764	ENSDARG00000002764	miox	chr18:5792076-5828224	Y1gfpplus	Y1gfpminus	NOTEST	0	0	0	0	1	1	no
ENSDARG00000002768	ENSDARG00000002768	pvalb2	chr12:18777936-18780047	Y1gfpplus	Y1gfpminus	OK	70.9209	134.146	0.919522	1.51088	0.0398	0.176811	no
ENSDARG00000002771	ENSDARG00000002771	SLC4A5 (1 of 2)	chr5:29686511-29753489	Y1gfpplus	Y1gfpminus	NOTEST	0	0.375991	inf	0	1	1	no
ENSDARG00000002773	ENSDARG00000002773	htr1fa	chr9:19922690-19923764	Y1gfpplus	Y1gfpminus	NOTEST	0	0	0	0	1	1	no
ENSDARG00000002776	ENSDARG00000002776	supt3h	chr17:4951305-5265846	Y1gfpplus	Y1gfpminus	OK	5.78047	18.2559	1.65911	1.26508	0.0294	0.143251	no
ENSDARG00000002779	ENSDARG00000002779	pdx1	chr24:22292136-22294740	Y1gfpplus	Y1gfpminus	NOTEST	0.457834	0	#NAME?	0	1	1	no
ENSDARG00000002787	ENSDARG00000002787	gro2	chr18:20006671-20038235	Y1gfpplus	Y1gfpminus	OK	14.8139	31.8084	1.10246	2.04449	0.0049	0.0374112	yes
ENSDARG00000002790	ENSDARG00000002790	ap2m1a	chr2:9578707-9607608	Y1gfpplus	Y1gfpminus	OK	546.059	115.69	-2.23879	-4.01193	5e-05	0.000957874	yes
ENSDARG00000002791	ENSDARG00000002791	atp1a1a.1	chr1:1468925-1554129	Y1gfpplus	Y1gfpminus	OK	176.795	116.585	-0.600693	-0.952311	0.2411	0.558772	no
ENSDARG00000002792	ENSDARG00000002792	arcn1a	chr5:32141265-32155663	Y1gfpplus	Y1gfpminus	OK	15.7465	18.8041	0.256015	0.449372	0.53735	0.803054	no
ENSDARG00000002794	ENSDARG00000002794	RNF14 (1 of 5)	chr15:3658040-3665790	Y1gfpplus	Y1gfpminus	NOTEST	0.267246	0.540936	1.01729	0	1	1	no
ENSDARG00000002795	ENSDARG00000002795	meis3	chr15:6727820-6753991	Y1gfpplus	Y1gfpminus	OK	20.0808	52.6258	1.38996	2.50789	0.00085	0.00984786	yes
ENSDARG00000002797	ENSDARG00000002797	BX908804.1	chr3:4227219-4228063	Y1gfpplus	Y1gfpminus	NOTEST	0	1.76536	inf	0	1	1	no
ENSDARG00000002798	ENSDARG00000002798	cog8	chr18:4486401-4495625	Y1gfpplus	Y1gfpminus	NOTEST	2.22074	2.07966	-0.0946933	0	1	1	no
ENSDARG00000002816	ENSDARG00000002816	rasgrf2b	chr5:53315187-53441439	Y1gfpplus	Y1gfpminus	NOTEST	0.0839497	0.0876751	0.0626421	0	1	1	no
ENSDARG00000002826	ENSDARG00000002826	cep57l1	chr20:32180442-32187901	Y1gfpplus	Y1gfpminus	OK	7.05308	8.08991	0.197871	0.203758	0.73015	0.904143	no
ENSDARG00000002830	ENSDARG00000002830	trmt2a	chr5:26189371-26212461	Y1gfpplus	Y1gfpminus	OK	13.3389	14.0065	0.0704563	0.0389768	0.9484	0.984426	no
ENSDARG00000002831	ENSDARG00000002831	col4a4	chr15:35219727-35380634	Y1gfpplus	Y1gfpminus	NOTEST	0.0978276	1.12839	3.52788	0	1	1	no
ENSDARG00000002837	ENSDARG00000002837	lactb2	Zv9_NA544:6599-7266	Y1gfpplus	Y1gfpminus	NOTEST	7.98003	5.1475	-0.632521	0	1	1	no
ENSDARG00000002840	ENSDARG00000002840	si:dkey-28b4.8	chr1:45107197-45159739	Y1gfpplus	Y1gfpminus	NOTEST	1.41091	3.33362	1.24047	0	1	1	no
ENSDARG00000002847	ENSDARG00000002847	fndc1	chr20:31028095-31093214	Y1gfpplus	Y1gfpminus	NOTEST	0	0.395783	inf	0	1	1	no
ENSDARG00000002872	ENSDARG00000002872	zgc:113210	chr3:53285165-53299264	Y1gfpplus	Y1gfpminus	NOTEST	2.39507	1.61739	-0.566403	0	1	1	no
ENSDARG00000002877	ENSDARG00000002877	reps1	chr20:39247943-39298696	Y1gfpplus	Y1gfpminus	OK	11.1117	8.09732	-0.456564	-0.610776	0.3528	0.668965	no
ENSDARG00000002880	ENSDARG00000002880	CCDC132 (1 of 2)	chr19:41340112-41648429	Y1gfpplus	Y1gfpminus	NOTEST	3.35784	3.2088	-0.0655002	0	1	1	no
ENSDARG00000002894	ENSDARG00000002894	aven	chr20:29257463-29446621	Y1gfpplus	Y1gfpminus	OK	11.6067	8.88389	-0.3857	-0.488191	0.45895	0.754647	no
ENSDARG00000002897	ENSDARG00000002897	CR318593.1	chr11:2595730-2607059	Y1gfpplus	Y1gfpminus	NOTEST	3.31997	1.62621	-1.02966	0	1	1	no
ENSDARG00000002898	ENSDARG00000002898	DGKA (1 of 2)	chr11:2458707-2483054	Y1gfpplus	Y1gfpminus	NOTEST	0.746537	0	#NAME?	0	1	1	no
ENSDARG00000002909	ENSDARG00000002909	tjp3	chr22:17881696-17912960	Y1gfpplus	Y1gfpminus	NOTEST	0.389325	3.27457	3.07226	0	1	1	no
ENSDARG00000002912	ENSDARG00000002912	adipor1a	chr11:25733714-25748399	Y1gfpplus	Y1gfpminus	OK	18.743	13.5806	-0.464805	-0.698912	0.311	0.625514	no
ENSDARG00000002916	ENSDARG00000002916	sec31b	chr12:49707840-49761042	Y1gfpplus	Y1gfpminus	NOTEST	4.20698	5.55031	0.399783	0	1	1	no
ENSDARG00000002917	ENSDARG00000002917	GLS2 (1 of 3)	chr22:10193037-10221138	Y1gfpplus	Y1gfpminus	NOTEST	0	0.907115	inf	0	1	1	no
ENSDARG00000002933	ENSDARG00000002933	gbx2	chr6:15948990-15952088	Y1gfpplus	Y1gfpminus	OK	9.62399	1.26241	-2.93045	-2.42747	0.0093	0.0610438	no
ENSDARG00000002937	ENSDARG00000002937	meis4.1a	chr1:51983933-52033926	Y1gfpplus	Y1gfpminus	OK	31.9231	111.765	1.8078	2.8497	0.0001	0.0017716	yes
ENSDARG00000002945	ENSDARG00000002945	bgnb	chr23:20301127-20339919	Y1gfpplus	Y1gfpminus	NOTEST	0.515935	1.06533	1.04604	0	1	1	no
ENSDARG00000002947	ENSDARG00000002947	abcd3b	chr2:14929036-14946095	Y1gfpplus	Y1gfpminus	NOTEST	0.547015	0.667552	0.287299	0	1	1	no
ENSDARG00000002949	ENSDARG00000002949	ppp6c	chr5:33620712-33633016	Y1gfpplus	Y1gfpminus	OK	83.3419	67.4181	-0.305907	-0.544927	0.42435	0.729385	no
ENSDARG00000002952	ENSDARG00000002952	smo	chr4:14036630-14045329	Y1gfpplus	Y1gfpminus	OK	18.0683	22.9446	0.344696	0.718202	0.3842	0.6943	no
ENSDARG00000002956	ENSDARG00000002956	si:dkey-32n7.4	chr12:4794913-4826523	Y1gfpplus	Y1gfpminus	NOTEST	1.30738	0	#NAME?	0	1	1	no
ENSDARG00000002959	ENSDARG00000002959	gpr34b	chr9:34399084-34510918	Y1gfpplus	Y1gfpminus	NOTEST	0	0	0	0	1	1	no
ENSDARG00000002967	ENSDARG00000002967	pdap1b	chr3:40272485-40283165	Y1gfpplus	Y1gfpminus	OK	33.4036	18.992	-0.814608	-0.798128	0.38535	0.695345	no
ENSDARG00000002968	ENSDARG00000002968	a1cf	chr12:6843941-6861390	Y1gfpplus	Y1gfpminus	NOTEST	0.28926	0	#NAME?	0	1	1	no
ENSDARG00000002970	ENSDARG00000002970	ss18	chr2:2368189-2384584	Y1gfpplus	Y1gfpminus	OK	34.8603	52.3203	0.585788	1.10453	0.1387	0.416614	no
ENSDARG00000002971	ENSDARG00000002971	phc1	chr16:34257007-34274819	Y1gfpplus	Y1gfpminus	OK	13.3547	12.9215	-0.0475726	-0.0853596	0.90865	0.974863	no
ENSDARG00000002980	ENSDARG00000002980	vps54	chr1:55548881-55577651	Y1gfpplus	Y1gfpminus	NOTEST	5.65137	4.50867	-0.325899	0	1	1	no
ENSDARG00000002981	ENSDARG00000002981	cyp2aa4	chr23:42943803-42954118	Y1gfpplus	Y1gfpminus	NOTEST	0.758064	0.250676	-1.59649	0	1	1	no
ENSDARG00000002986	ENSDARG00000002986	gda	chr5:27352917-27367628	Y1gfpplus	Y1gfpminus	NOTEST	0	0.257861	inf	0	1	1	no
ENSDARG00000002988	ENSDARG00000002988	tnnt2d	chr25:20707520-20718815	Y1gfpplus	Y1gfpminus	NOTEST	0.643384	2.71416	2.07676	0	1	1	no
ENSDARG00000002991	ENSDARG00000002991	cep135	chr20:25740397-25765433	Y1gfpplus	Y1gfpminus	NOTEST	5.07059	4.34575	-0.22255	0	1	1	no
ENSDARG00000002994	ENSDARG00000002994	itpkca	chr21:20107033-20128856	Y1gfpplus	Y1gfpminus	NOTEST	1.92026	2.28527	0.251063	0	1	1	no
ENSDARG00000003008	ENSDARG00000003008	prkcea	chr12:27168131-27297884	Y1gfpplus	Y1gfpminus	NOTEST	6.2344	7.13493	0.194647	0	1	1	no
ENSDARG00000003016	ENSDARG00000003016	eef2b	chr2:56950886-56976839	Y1gfpplus	Y1gfpminus	OK	1396.28	1253.39	-0.155759	-0.234148	0.68805	0.885884	no
ENSDARG00000003017	ENSDARG00000003017	zgc:55512	chr9:9024873-9035640	Y1gfpplus	Y1gfpminus	OK	44.1948	40.2301	-0.135603	-0.280497	0.77845	0.927112	no
ENSDARG00000003020	ENSDARG00000003020	lrrc4.2	chr18:9755683-9758790	Y1gfpplus	Y1gfpminus	NOTEST	0.155743	1.70946	3.45631	0	1	1	no
ENSDARG00000003021	ENSDARG00000003021	hdac8	chr7:53111278-53204522	Y1gfpplus	Y1gfpminus	OK	16.4463	15.0594	-0.127098	-0.17106	0.7891	0.930835	no
ENSDARG00000003022	ENSDARG00000003022	limk1b	chr21:39447932-39482904	Y1gfpplus	Y1gfpminus	NOTEST	4.34291	0.137029	-4.98611	0	1	1	no
ENSDARG00000003025	ENSDARG00000003025	ANGPTL1 (1 of 2)	chr2:108646-114343	Y1gfpplus	Y1gfpminus	NOTEST	0	0	0	0	1	1	no
ENSDARG00000003027	ENSDARG00000003027	scnm1	chr16:31896711-31936226	Y1gfpplus	Y1gfpminus	NOTEST	3.79228	3.75792	-0.0131314	0	1	1	no
ENSDARG00000003032	ENSDARG00000003032	eif4a1b	chr5:25871557-25900074	Y1gfpplus	Y1gfpminus	OK	121.903	111.849	-0.124173	-0.249979	0.7671	0.922264	no
ENSDARG00000003035	ENSDARG00000003035	hspa9	chr14:12401025-12427115	Y1gfpplus	Y1gfpminus	OK	66.2715	57.5557	-0.20343	-0.355898	0.5987	0.841399	no
ENSDARG00000003041	ENSDARG00000003041	CABZ01111496.1	chr20:54484944-54508790	Y1gfpplus	Y1gfpminus	OK	29.4563	18.1615	-0.697693	-1.56248	0.07135	0.268169	no
ENSDARG00000003046	ENSDARG00000003046	sorbs2a	chr1:16482908-16545516	Y1gfpplus	Y1gfpminus	NOTEST	0.910678	0.736642	-0.305979	0	1	1	no
ENSDARG00000003049	ENSDARG00000003049	sstr1a	chr17:10352262-10353795	Y1gfpplus	Y1gfpminus	NOTEST	0	1.88356	inf	0	1	1	no
ENSDARG00000003051	ENSDARG00000003051	hccs	chr24:31452169-31469295	Y1gfpplus	Y1gfpminus	OK	8.5351	7.39636	-0.206593	-0.186669	0.7557	0.918726	no
ENSDARG00000003054	ENSDARG00000003054	tacr3l	chr1:53012838-53033447	Y1gfpplus	Y1gfpminus	NOTEST	0	0.113347	inf	0	1	1	no
ENSDARG00000003058	ENSDARG00000003058	fgfr1op	chr20:30604874-30636079	Y1gfpplus	Y1gfpminus	OK	35.8111	36.7565	0.0375923	0.0535251	0.94045	0.982638	no
ENSDARG00000003061	ENSDARG00000003061	cd276	chr18:49297701-49386782	Y1gfpplus	Y1gfpminus	OK	24.2851	15.098	-0.685714	-0.824188	0.18405	0.489927	no
ENSDARG00000003068	ENSDARG00000003068	gorasp1	chr2:24043865-24055506	Y1gfpplus	Y1gfpminus	NOTEST	4.12444	5.31842	0.3668	0	1	1	no
ENSDARG00000003069	ENSDARG00000003069	btbd7	chr20:27138346-27220000	Y1gfpplus	Y1gfpminus	NOTEST	3.9538	4.39837	0.153728	0	1	1	no
ENSDARG00000003077	ENSDARG00000003077	si:ch73-111m19.2	chr12:46629760-46641063	Y1gfpplus	Y1gfpminus	NOTEST	0	1.81495	inf	0	1	1	no
ENSDARG00000003081	ENSDARG00000003081	mybphb	chr6:55005415-55054634	Y1gfpplus	Y1gfpminus	OK	7.43196	43.8394	2.56041	3.07705	5e-05	0.000957874	yes
ENSDARG00000003084	ENSDARG00000003084	spire2	chr25:35951708-35977264	Y1gfpplus	Y1gfpminus	NOTEST	0.173371	0.442806	1.35281	0	1	1	no
ENSDARG00000003085	ENSDARG00000003085	stambpl1	chr12:18185355-18219688	Y1gfpplus	Y1gfpminus	NOTEST	2.24867	1.43307	-0.649963	0	1	1	no
ENSDARG00000003087	ENSDARG00000003087	ubxn6	chr22:22623595-22665315	Y1gfpplus	Y1gfpminus	NOTEST	4.23381	4.21876	-0.00514008	0	1	1	no
ENSDARG00000003090	ENSDARG00000003090	or103-4	chr15:30736119-30743311	Y1gfpplus	Y1gfpminus	NOTEST	0	0	0	0	1	1	no
ENSDARG00000003091	ENSDARG00000003091	oclnb	chr5:27857169-27865420	Y1gfpplus	Y1gfpminus	NOTEST	1.28545	7.22025	2.48978	0	1	1	no
ENSDARG00000003098	ENSDARG00000003098	kdm5bb	chr8:29159478-29195509	Y1gfpplus	Y1gfpminus	OK	6.13118	13.5545	1.14453	1.65254	0.01135	0.0706254	no
ENSDARG00000003102	ENSDARG00000003102	zgc:101130	chr22:2591803-2597305	Y1gfpplus	Y1gfpminus	NOTEST	1.92338	3.55788	0.88737	0	1	1	no
ENSDARG00000003109	ENSDARG00000003109	rcan1a	chr9:36896657-36918454	Y1gfpplus	Y1gfpminus	OK	16.7022	8.68476	-0.943479	-1.32799	0.0414	0.181489	no
ENSDARG00000003113	ENSDARG00000003113	ada	chr23:26233786-26263995	Y1gfpplus	Y1gfpminus	NOTEST	1.38251	0	#NAME?	0	1	1	no
ENSDARG00000003127	ENSDARG00000003127	zgc:123105	chr21:31224716-31451842	Y1gfpplus	Y1gfpminus	OK	24.3454	53.4106	1.13348	2.04799	0.00595	0.04317	yes
ENSDARG00000003132	ENSDARG00000003132	apip	chr7:51358470-51366165	Y1gfpplus	Y1gfpminus	OK	34.1675	29.7984	-0.197387	-0.344999	0.64005	0.862168	no
ENSDARG00000003142	ENSDARG00000003142	dachc	chr1:29641250-29745261	Y1gfpplus	Y1gfpminus	NOTEST	1.66549	3.59427	1.10975	0	1	1	no
ENSDARG00000003144	ENSDARG00000003144	pxmp2	chr5:21897597-21906330	Y1gfpplus	Y1gfpminus	NOTEST	6.0515	1.57861	-1.93864	0	1	1	no
ENSDARG00000003145	ENSDARG00000003145	CLMP	chr10:41444961-41481383	Y1gfpplus	Y1gfpminus	NOTEST	2.73088	0.61079	-2.16062	0	1	1	no
ENSDARG00000003146	ENSDARG00000003146	si:dkey-27m7.4	chr13:17751666-17759591	Y1gfpplus	Y1gfpminus	NOTEST	0	0.0790251	inf	0	1	1	no
ENSDARG00000003151	ENSDARG00000003151	skp1	chr21:44026862-44049033	Y1gfpplus	Y1gfpminus	OK	271.995	295.748	0.120787	0.223359	0.7833	0.92919	no
ENSDARG00000003153	ENSDARG00000003153	cpsf5	chr18:22502261-22515713	Y1gfpplus	Y1gfpminus	OK	57.9324	76.4864	0.400833	0.878561	0.3273	0.641677	no
ENSDARG00000003157	ENSDARG00000003157	nfkbil1	chr10:7064394-7070301	Y1gfpplus	Y1gfpminus	NOTEST	0.670748	0.527576	-0.346391	0	1	1	no
ENSDARG00000003165	ENSDARG00000003165	nr2f6b	chr11:6150230-6168231	Y1gfpplus	Y1gfpminus	OK	40.3164	130.152	1.69076	3.04582	5e-05	0.000957874	yes
ENSDARG00000003167	ENSDARG00000003167	mlst8	chr12:19569747-19586465	Y1gfpplus	Y1gfpminus	OK	12.472	9.74028	-0.356659	-0.458924	0.53375	0.801284	no
ENSDARG00000003169	ENSDARG00000003169	magi1b	chr11:19293473-19511153	Y1gfpplus	Y1gfpminus	OK	12.4859	18.475	0.565277	0.957844	0.191	0.499681	no
ENSDARG00000003175	ENSDARG00000003175	stx5al	chr21:25930436-25953256	Y1gfpplus	Y1gfpminus	NOTEST	2.50449	3.1056	0.310352	0	1	1	no
ENSDARG00000003181	ENSDARG00000003181	sult1st4	chr8:55326811-55336284	Y1gfpplus	Y1gfpminus	NOTEST	0	0	0	0	1	1	no
ENSDARG00000003189	ENSDARG00000003189	psmd1	chr22:40616327-40701704	Y1gfpplus	Y1gfpminus	OK	191.444	153.531	-0.318395	-0.451511	0.4751	0.767542	no
ENSDARG00000003191	ENSDARG00000003191	pkmb	chr25:29849192-30296040	Y1gfpplus	Y1gfpminus	NOTEST	0.450831	0.312409	-0.52915	0	1	1	no
ENSDARG00000003193	ENSDARG00000003193	rassf7b	chr7:51111575-51147664	Y1gfpplus	Y1gfpminus	OK	2.59669	9.40711	1.85708	1.03044	0.04785	0.203175	no
ENSDARG00000003197	ENSDARG00000003197	wdr21	chr16:4127038-4130635	Y1gfpplus	Y1gfpminus	NOTEST	1.61691	4.15066	1.3601	0	1	1	no
ENSDARG00000003200	ENSDARG00000003200	foxm1	chr4:5674283-5704766	Y1gfpplus	Y1gfpminus	NOTEST	8.00222	7.0739	-0.177895	0	1	1	no
ENSDARG00000003203	ENSDARG00000003203	rhcga	chr7:15168691-15180088	Y1gfpplus	Y1gfpminus	NOTEST	0	0	0	0	1	1	no
ENSDARG00000003205	ENSDARG00000003205	ngly1	chr19:21243404-21259648	Y1gfpplus	Y1gfpminus	NOTEST	6.91448	5.92175	-0.223596	0	1	1	no
ENSDARG00000003206	ENSDARG00000003206	chchd6a	chr23:34358934-34503480	Y1gfpplus	Y1gfpminus	NOTEST	3.16614	2.47832	-0.353361	0	1	1	no
ENSDARG00000003207	ENSDARG00000003207	mterfd1	chr19:45555705-45571786	Y1gfpplus	Y1gfpminus	NOTEST	7.1623	6.3618	-0.170987	0	1	1	no
ENSDARG00000003208	ENSDARG00000003208	pomk	chr13:8914205-8923779	Y1gfpplus	Y1gfpminus	NOTEST	4.47832	3.78474	-0.24276	0	1	1	no
ENSDARG00000003209	ENSDARG00000003209	si:ch73-129a22.11	chr2:22861057-22870500	Y1gfpplus	Y1gfpminus	NOTEST	0	0	0	0	1	1	no
ENSDARG00000003210	ENSDARG00000003210	ANO2 (1 of 2)	chr18:6728016-6768995	Y1gfpplus	Y1gfpminus	NOTEST	0	0	0	0	1	1	no
ENSDARG00000003213	ENSDARG00000003213	naa15a	chr14:49053882-49108283	Y1gfpplus	Y1gfpminus	OK	14.4148	12.1673	-0.244537	-0.424189	0.5365	0.80277	no
ENSDARG00000003216	ENSDARG00000003216	anxa2a	chr25:35059902-35074189	Y1gfpplus	Y1gfpminus	OK	2.65277	12.7779	2.26808	1.95962	0.0052	0.038928	yes
ENSDARG00000003217	ENSDARG00000003217	urb2	chr13:24458218-24484499	Y1gfpplus	Y1gfpminus	OK	25.8494	10.5254	-1.29625	-1.67239	0.0169	0.0951065	no
ENSDARG00000003219	ENSDARG00000003219	bin2a	chr23:33952885-33971413	Y1gfpplus	Y1gfpminus	NOTEST	0.448377	1.96178	2.12938	0	1	1	no
ENSDARG00000003229	ENSDARG00000003229	gdf9	chr14:23460194-23467148	Y1gfpplus	Y1gfpminus	NOTEST	0	0	0	0	1	1	no
ENSDARG00000003235	ENSDARG00000003235	nup88	chr5:60787862-60810130	Y1gfpplus	Y1gfpminus	OK	13.7382	11.9088	-0.206157	-0.292435	0.63245	0.859453	no
ENSDARG00000003244	ENSDARG00000003244	gbp3	chr2:43955868-43980503	Y1gfpplus	Y1gfpminus	NOTEST	2.95803	3.54827	0.262477	0	1	1	no
ENSDARG00000003250	ENSDARG00000003250	pik3cd	chr23:29999498-30055559	Y1gfpplus	Y1gfpminus	NOTEST	1.53959	0.246582	-2.64241	0	1	1	no
ENSDARG00000003251	ENSDARG00000003251	zbtb22b	chr19:7623705-7633925	Y1gfpplus	Y1gfpminus	NOTEST	1.79774	4.5374	1.33568	0	1	1	no
ENSDARG00000003257	ENSDARG00000003257	zgc:101559	chr9:17945387-17950375	Y1gfpplus	Y1gfpminus	NOTEST	0.505347	1.6354	1.6943	0	1	1	no
ENSDARG00000003259	ENSDARG00000003259	lox	chr10:6767039-6785376	Y1gfpplus	Y1gfpminus	NOTEST	0.153057	0.279536	0.868968	0	1	1	no
ENSDARG00000003263	ENSDARG00000003263	pop4	chr7:47573289-47581164	Y1gfpplus	Y1gfpminus	OK	30.9283	20.9175	-0.564215	-0.578889	0.334	0.648541	no
ENSDARG00000003269	ENSDARG00000003269	clcn3	chr7:8339961-8471986	Y1gfpplus	Y1gfpminus	OK	5.65052	9.8161	0.796766	1.26651	0.0645	0.249225	no
ENSDARG00000003270	ENSDARG00000003270	dhps	chr3:13223625-13240325	Y1gfpplus	Y1gfpminus	NOTEST	2.7692	1.64351	-0.752689	0	1	1	no
ENSDARG00000003281	ENSDARG00000003281	pik3ip1	chr5:22649899-22662855	Y1gfpplus	Y1gfpminus	OK	4.04743	10.4157	1.36368	1.67801	0.023	0.119485	no
ENSDARG00000003283	ENSDARG00000003283	zfand2a	chr3:43222094-43241628	Y1gfpplus	Y1gfpminus	OK	15.3987	13.2436	-0.217516	-0.277565	0.64335	0.863664	no
ENSDARG00000003287	ENSDARG00000003287	wdr12	chr6:8080422-8096175	Y1gfpplus	Y1gfpminus	OK	17.9383	16.812	-0.0935552	-0.154853	0.83035	0.947284	no
ENSDARG00000003290	ENSDARG00000003290	dab1b	chr2:2535829-2589205	Y1gfpplus	Y1gfpminus	NOTEST	0.0947901	0.546727	2.52801	0	1	1	no
ENSDARG00000003293	ENSDARG00000003293	sox9a	chr12:2150516-2157414	Y1gfpplus	Y1gfpminus	OK	75.9138	54.5955	-0.475581	-0.889379	0.22235	0.542243	no
ENSDARG00000003303	ENSDARG00000003303	stc1	chr8:52448963-52478817	Y1gfpplus	Y1gfpminus	NOTEST	0	0.140252	inf	0	1	1	no
ENSDARG00000003307	ENSDARG00000003307	stx16	chr6:49674635-49692416	Y1gfpplus	Y1gfpminus	OK	10.3222	7.75404	-0.412734	-0.586673	0.3571	0.67081	no
ENSDARG00000003308	ENSDARG00000003308	emc2	chr16:41325218-41395350	Y1gfpplus	Y1gfpminus	OK	49.522	56.3679	0.186805	0.32085	0.63255	0.859453	no
ENSDARG00000003311	ENSDARG00000003311	pank2	chr13:15136147-15183208	Y1gfpplus	Y1gfpminus	NOTEST	7.28641	7.06574	-0.0443683	0	1	1	no
ENSDARG00000003313	ENSDARG00000003313	EPS8L1 (1 of 2)	chr24:40171754-40208398	Y1gfpplus	Y1gfpminus	NOTEST	0	2.07475	inf	0	1	1	no
ENSDARG00000003317	ENSDARG00000003317	si:dkeyp-35f12.3	chr10:7615648-7650378	Y1gfpplus	Y1gfpminus	NOTEST	0	0	0	0	1	1	no
ENSDARG00000003320	ENSDARG00000003320	fam91a1	chr19:34468858-34513184	Y1gfpplus	Y1gfpminus	OK	9.76879	6.99179	-0.482518	-0.726033	0.27345	0.583088	no
ENSDARG00000003323	ENSDARG00000003323	dcp1a	Zv9_NA698:37277-48796	Y1gfpplus	Y1gfpminus	NOTEST	1.65321	2.99027	0.855007	0	1	1	no
ENSDARG00000003326	ENSDARG00000003326	cacng5a	chr6:23079382-23139437	Y1gfpplus	Y1gfpminus	NOTEST	0	0	0	0	1	1	no
ENSDARG00000003328	ENSDARG00000003328	fam178a	chr13:8977773-9022430	Y1gfpplus	Y1gfpminus	NOTEST	3.04478	1.90254	-0.678407	0	1	1	no
ENSDARG00000003344	ENSDARG00000003344	trpc2b	chr21:29509401-29528587	Y1gfpplus	Y1gfpminus	NOTEST	0	0	0	0	1	1	no
ENSDARG00000003373	ENSDARG00000003373	commd2	chr22:40996081-41006910	Y1gfpplus	Y1gfpminus	OK	12.1293	7.35606	-0.721492	-1.48901	0.1236	0.386188	no
ENSDARG00000003375	ENSDARG00000003375	gng12a	chr2:10078437-10130118	Y1gfpplus	Y1gfpminus	OK	30.9379	18.0565	-0.776858	-0.901528	0.1823	0.486822	no
ENSDARG00000003380	ENSDARG00000003380	PAOX	chr13:30878773-30886005	Y1gfpplus	Y1gfpminus	NOTEST	4.7057	2.27799	-1.04665	0	1	1	no
ENSDARG00000003381	ENSDARG00000003381	SYTL2 (1 of 3)	chr17:15229717-15252224	Y1gfpplus	Y1gfpminus	NOTEST	0	0.381953	inf	0	1	1	no
ENSDARG00000003382	ENSDARG00000003382	cwc25	chr2:5351813-5366176	Y1gfpplus	Y1gfpminus	OK	18.2588	16.6472	-0.133315	-0.200858	0.75575	0.918726	no
ENSDARG00000003383	ENSDARG00000003383	asb8	chr23:27738365-27746798	Y1gfpplus	Y1gfpminus	NOTEST	6.02721	5.51472	-0.128202	0	1	1	no
ENSDARG00000003384	ENSDARG00000003384	akap17a	Zv9_NA998:29340-42920	Y1gfpplus	Y1gfpminus	NOTEST	2.88833	3.82205	0.404111	0	1	1	no
ENSDARG00000003391	ENSDARG00000003391	snx7	chr24:32590235-32652281	Y1gfpplus	Y1gfpminus	OK	17.2914	9.28294	-0.897399	-1.21986	0.0878	0.31019	no
ENSDARG00000003395	ENSDARG00000003395	col4a3	chr15:35219727-35380634	Y1gfpplus	Y1gfpminus	NOTEST	0.191282	0.693488	1.85817	0	1	1	no
ENSDARG00000003397	ENSDARG00000003397	sdr42e1	chr13:52098095-52102915	Y1gfpplus	Y1gfpminus	NOTEST	1.4319	0.857532	-0.739673	0	1	1	no
ENSDARG00000003398	ENSDARG00000003398	rbpja	chr1:13339434-13348758	Y1gfpplus	Y1gfpminus	OK	11.4315	11.4024	-0.00367973	-0.00730158	0.98755	0.996408	no
ENSDARG00000003399	ENSDARG00000003399	fgf8a	chr13:28719020-28725587	Y1gfpplus	Y1gfpminus	OK	0.563745	11.3647	4.33337	2.23731	0.25	0.56122	no
ENSDARG00000003403	ENSDARG00000003403	tenm1	chr5:23071554-23254862	Y1gfpplus	Y1gfpminus	NOTEST	0	0.0744173	inf	0	1	1	no
ENSDARG00000003411	ENSDARG00000003411	foxa2	chr17:42391851-42394352	Y1gfpplus	Y1gfpminus	NOTEST	3.08841	4.27769	0.46997	0	1	1	no
ENSDARG00000003414	ENSDARG00000003414	capslb	chr21:21375156-21380199	Y1gfpplus	Y1gfpminus	NOTEST	1.02042	0.964608	-0.0811497	0	1	1	no
ENSDARG00000003420	ENSDARG00000003420	chrna5	chr18:38783386-38806097	Y1gfpplus	Y1gfpminus	NOTEST	0.793657	7.97705	3.32927	0	1	1	no
ENSDARG00000003421	ENSDARG00000003421	igf2bp2a	chr9:12738979-12851801	Y1gfpplus	Y1gfpminus	NOTEST	6.09089	3.5875	-0.763671	0	1	1	no
ENSDARG00000003429	ENSDARG00000003429	hnrpdl	chr10:5020617-5027922	Y1gfpplus	Y1gfpminus	OK	287.918	327.658	0.186531	0.316337	0.6504	0.867539	no
ENSDARG00000003444	ENSDARG00000003444	dhrs7	chr13:31744138-31767967	Y1gfpplus	Y1gfpminus	NOTEST	4.42038	5.08887	0.203176	0	1	1	no
ENSDARG00000003446	ENSDARG00000003446	ippk	chr22:10551140-10649330	Y1gfpplus	Y1gfpminus	NOTEST	4.43978	6.83287	0.622004	0	1	1	no
ENSDARG00000003449	ENSDARG00000003449	pde10a	chr13:4159662-4282526	Y1gfpplus	Y1gfpminus	NOTEST	1.95276	1.8386	-0.0869134	0	1	1	no
ENSDARG00000003462	ENSDARG00000003462	fech	chr21:1970737-2002494	Y1gfpplus	Y1gfpminus	OK	54.8883	2.01922	-4.76463	-6.43094	5e-05	0.000957874	yes
ENSDARG00000003469	ENSDARG00000003469	neurod4	chr23:28586791-28589931	Y1gfpplus	Y1gfpminus	OK	1.18073	40.3994	5.09658	4.37372	0.00575	0.0419693	yes
ENSDARG00000003470	ENSDARG00000003470	slc25a42	chr2:56873540-56912362	Y1gfpplus	Y1gfpminus	OK	9.27361	4.80204	-0.949484	-1.43994	0.05705	0.227421	no
ENSDARG00000003475	ENSDARG00000003475	sult1st5	chr23:24776415-24781150	Y1gfpplus	Y1gfpminus	NOTEST	0	0	0	0	1	1	no
ENSDARG00000003486	ENSDARG00000003486	ppp1caa	chr3:31018137-31060606	Y1gfpplus	Y1gfpminus	OK	36.7803	41.6005	0.177667	0.291169	0.6773	0.881057	no
ENSDARG00000003487	ENSDARG00000003487	nup93	chr18:17196478-17237341	Y1gfpplus	Y1gfpminus	OK	47.4629	35.2858	-0.427714	-0.741509	0.25725	0.565491	no
ENSDARG00000003495	ENSDARG00000003495	madd	chr7:35660424-35724091	Y1gfpplus	Y1gfpminus	NOTEST	1.53963	6.81659	2.14646	0	1	1	no
ENSDARG00000003511	ENSDARG00000003511	mrpl3	chr19:18775662-18799100	Y1gfpplus	Y1gfpminus	OK	21.0886	24.6529	0.225292	0.353822	0.62715	0.858026	no
ENSDARG00000003512	ENSDARG00000003512	anks1b	chr4:16953330-17269806	Y1gfpplus	Y1gfpminus	NOTEST	3.1914	0.997436	-1.67789	0	1	1	no
ENSDARG00000003513	ENSDARG00000003513	thrap3b	chr19:4659829-4674161	Y1gfpplus	Y1gfpminus	OK	31.442	26.4304	-0.250494	-0.445345	0.5292	0.79889	no
ENSDARG00000003517	ENSDARG00000003517	impa1	chr2:26831082-26837078	Y1gfpplus	Y1gfpminus	OK	17.4201	9.374	-0.894019	-0.565358	0.27965	0.589697	no
ENSDARG00000003519	ENSDARG00000003519	aprt	chr7:56781781-56803068	Y1gfpplus	Y1gfpminus	OK	14.5112	14.7035	0.0189955	0.0197055	0.977	0.994578	no
ENSDARG00000003520	ENSDARG00000003520	tbc1d14	chr7:41072669-41099894	Y1gfpplus	Y1gfpminus	NOTEST	1.15341	0.843795	-0.450942	0	1	1	no
ENSDARG00000003523	ENSDARG00000003523	itln3	chr14:14032973-14041248	Y1gfpplus	Y1gfpminus	NOTEST	0.470465	0	#NAME?	0	1	1	no
ENSDARG00000003526	ENSDARG00000003526	psma5	chr11:37183772-37191782	Y1gfpplus	Y1gfpminus	OK	178.301	155.741	-0.195166	-0.34999	0.61255	0.850995	no
ENSDARG00000003527	ENSDARG00000003527	mak16	chr8:47465848-47500738	Y1gfpplus	Y1gfpminus	OK	21.8775	14.8532	-0.558677	-0.61497	0.2883	0.599687	no
ENSDARG00000003531	ENSDARG00000003531	tcea1	chr2:30454511-30462842	Y1gfpplus	Y1gfpminus	OK	60.0215	81.6405	0.443805	0.922387	0.25685	0.565414	no
ENSDARG00000003533	ENSDARG00000003533	col8a1b	chr22:29926690-29930018	Y1gfpplus	Y1gfpminus	NOTEST	0.345076	0	#NAME?	0	1	1	no
ENSDARG00000003544	ENSDARG00000003544	adarb1b	chr9:46561581-46610034	Y1gfpplus	Y1gfpminus	NOTEST	0.68353	0.907664	0.409155	0	1	1	no
ENSDARG00000003546	ENSDARG00000003546	unc45a	chr25:8780118-8888596	Y1gfpplus	Y1gfpminus	NOTEST	0.346318	0.687675	0.989628	0	1	1	no
ENSDARG00000003553	ENSDARG00000003553	gnrhr2	chr7:53819827-53823923	Y1gfpplus	Y1gfpminus	NOTEST	0	0	0	0	1	1	no
ENSDARG00000003564	ENSDARG00000003564	dohh	chr8:21362759-21396694	Y1gfpplus	Y1gfpminus	OK	41.5568	32.8859	-0.337616	-0.52808	0.4157	0.72174	no
ENSDARG00000003570	ENSDARG00000003570	hsp90b1	chr4:8898700-8914554	Y1gfpplus	Y1gfpminus	OK	61.7901	49.0566	-0.33293	-0.52279	0.3947	0.702409	no
ENSDARG00000003573	ENSDARG00000003573	dctn5	chr3:35627362-35640396	Y1gfpplus	Y1gfpminus	OK	30.9975	22.4911	-0.462797	-0.612562	0.3812	0.69179	no
ENSDARG00000003576	ENSDARG00000003576	klhl32	chr16:34552489-34590500	Y1gfpplus	Y1gfpminus	NOTEST	2.33263	1.85929	-0.327207	0	1	1	no
ENSDARG00000003582	ENSDARG00000003582	CCDC34	chr25:3710214-3721436	Y1gfpplus	Y1gfpminus	NOTEST	4.07838	3.3542	-0.282025	0	1	1	no
ENSDARG00000003584	ENSDARG00000003584	pla2g7	chr20:35462907-35506192	Y1gfpplus	Y1gfpminus	OK	8.40456	3.32263	-1.33885	-1.08595	0.0551	0.222196	no
ENSDARG00000003592	ENSDARG00000003592	surf1	chr5:34893047-34901616	Y1gfpplus	Y1gfpminus	OK	18.5644	23.9026	0.364628	0.237843	0.7133	0.897604	no
ENSDARG00000003599	ENSDARG00000003599	rpl3	chr3:30018331-30022483	Y1gfpplus	Y1gfpminus	OK	3816.49	3255.76	-0.229252	-0.392271	0.565	0.818566	no
ENSDARG00000003607	ENSDARG00000003607	nr2f6a	chr2:23477704-23489841	Y1gfpplus	Y1gfpminus	OK	27.6675	39.7824	0.52394	0.957255	0.1718	0.470608	no
ENSDARG00000003615	ENSDARG00000003615	SLC26A3 (1 of 2)	chr4:17872500-17891216	Y1gfpplus	Y1gfpminus	NOTEST	0	0	0	0	1	1	no
ENSDARG00000003616	ENSDARG00000003616	arih1	chr18:18660443-18683285	Y1gfpplus	Y1gfpminus	OK	13.7044	19.4053	0.501813	0.930399	0.21895	0.537543	no
ENSDARG00000003631	ENSDARG00000003631	clock3	chr1:18174898-18210601	Y1gfpplus	Y1gfpminus	OK	9.04303	8.96733	-0.012128	-0.0135421	0.98315	0.995828	no
ENSDARG00000003632	ENSDARG00000003632	zgc:172270	chr11:37084931-37090800	Y1gfpplus	Y1gfpminus	NOTEST	0	0	0	0	1	1	no
ENSDARG00000003635	ENSDARG00000003635	atp6v1e1a	chr5:40197086-40211864	Y1gfpplus	Y1gfpminus	NOTEST	3.803	1.38887	-1.45323	0	1	1	no
ENSDARG00000003641	ENSDARG00000003641	tfg	chr9:31145730-31162068	Y1gfpplus	Y1gfpminus	OK	58.4072	45.0761	-0.373785	-0.627257	0.32775	0.642214	no
ENSDARG00000003642	ENSDARG00000003642	zfyve19	chr17:1490753-1506755	Y1gfpplus	Y1gfpminus	NOTEST	4.46692	3.70188	-0.271023	0	1	1	no
ENSDARG00000003655	ENSDARG00000003655	tmem59l	chr22:21448206-21472619	Y1gfpplus	Y1gfpminus	NOTEST	2.83609	6.84057	1.27021	0	1	1	no
ENSDARG00000003675	ENSDARG00000003675	cryl1	chr9:22416964-22433000	Y1gfpplus	Y1gfpminus	OK	46.3677	7.54996	-2.61858	-3.17058	5e-05	0.000957874	yes
ENSDARG00000003680	ENSDARG00000003680	runx1t1	chr19:35066231-35151381	Y1gfpplus	Y1gfpminus	OK	14.4975	4.53049	-1.67806	-1.56824	0.0016	0.0158459	yes
ENSDARG00000003681	ENSDARG00000003681	eif5	chr20:18774910-18787163	Y1gfpplus	Y1gfpminus	OK	119.589	82.1886	-0.541076	-0.795935	0.2258	0.545192	no
ENSDARG00000003682	ENSDARG00000003682	HECTD4 (1 of 3)	chr7:75676939-75719437	Y1gfpplus	Y1gfpminus	NOTEST	3.51939	2.94359	-0.257748	0	1	1	no
ENSDARG00000003684	ENSDARG00000003684	obsl1a	chr6:22840721-22873639	Y1gfpplus	Y1gfpminus	NOTEST	0.230115	4.68248	4.34684	0	1	1	no
ENSDARG00000003687	ENSDARG00000003687	BX000993.1	chr11:19673082-19677829	Y1gfpplus	Y1gfpminus	NOTEST	0	0	0	0	1	1	no
ENSDARG00000003693	ENSDARG00000003693	hars	chr14:7345663-7364109	Y1gfpplus	Y1gfpminus	OK	59.6799	35.5825	-0.746077	-1.28292	0.05185	0.213936	no
ENSDARG00000003695	ENSDARG00000003695	vdac3	chr8:2494158-2609355	Y1gfpplus	Y1gfpminus	OK	57.9296	86.0234	0.57043	0.584266	0.35045	0.665955	no
ENSDARG00000003697	ENSDARG00000003697	slc5a8l	chr6:49003888-49019302	Y1gfpplus	Y1gfpminus	NOTEST	0.186364	0.387705	1.05684	0	1	1	no
ENSDARG00000003699	ENSDARG00000003699	atp7a	chr14:23400339-23445024	Y1gfpplus	Y1gfpminus	NOTEST	2.39919	2.21368	-0.116101	0	1	1	no
ENSDARG00000003701	ENSDARG00000003701	cldng	chr1:33277719-33279850	Y1gfpplus	Y1gfpminus	OK	45.1155	0.94297	-5.58027	-2.04209	0.21395	0.532556	no
ENSDARG00000003705	ENSDARG00000003705	prnprs3	chr25:3734054-3741696	Y1gfpplus	Y1gfpminus	OK	8.41144	15.8361	0.912792	1.54015	0.0339	0.158207	no
ENSDARG00000003706	ENSDARG00000003706	ryr2b	chr17:19844155-19948292	Y1gfpplus	Y1gfpminus	NOTEST	0	0	0	0	1	1	no
ENSDARG00000003732	ENSDARG00000003732	mitfa	chr6:43321686-43364577	Y1gfpplus	Y1gfpminus	OK	2.0354	6.80304	1.74086	1.20301	0.03625	0.165368	no
ENSDARG00000003749	ENSDARG00000003749	polb	chr8:2631921-2651659	Y1gfpplus	Y1gfpminus	OK	21.3205	23.8098	0.159311	0.135764	0.85005	0.955543	no
ENSDARG00000003750	ENSDARG00000003750	pfas	chr20:25475432-25542444	Y1gfpplus	Y1gfpminus	NOTEST	3.09603	2.91116	-0.0888218	0	1	1	no
ENSDARG00000003751	ENSDARG00000003751	lats1	chr20:1263767-1292178	Y1gfpplus	Y1gfpminus	NOTEST	2.80326	3.93587	0.48958	0	1	1	no
ENSDARG00000003754	ENSDARG00000003754	tspan2	chr6:49047647-49099807	Y1gfpplus	Y1gfpminus	OK	21.7901	11.609	-0.908429	-1.35086	0.04055	0.179053	no
ENSDARG00000003757	ENSDARG00000003757	cnpy1	chr2:29697150-29762469	Y1gfpplus	Y1gfpminus	NOTEST	2.51675	4.07925	0.696743	0	1	1	no
ENSDARG00000003769	ENSDARG00000003769	tada2b	chr7:41131230-41144266	Y1gfpplus	Y1gfpminus	NOTEST	2.05922	4.01227	0.962321	0	1	1	no
ENSDARG00000003776	ENSDARG00000003776	pip4k2aa	chr24:17618718-17676101	Y1gfpplus	Y1gfpminus	OK	11.5147	6.25256	-0.880957	-1.48132	0.05345	0.218194	no
ENSDARG00000003779	ENSDARG00000003779	ctnnd2b	chr2:30269087-30408574	Y1gfpplus	Y1gfpminus	OK	0.745928	16.2169	4.44231	1.21454	0.0006	0.00752474	yes
ENSDARG00000003783	ENSDARG00000003783	efnb2b	chr1:6774235-6801767	Y1gfpplus	Y1gfpminus	NOTEST	2.3504	1.77536	-0.404793	0	1	1	no
ENSDARG00000003789	ENSDARG00000003789	dennd5b	chr4:15717725-15775162	Y1gfpplus	Y1gfpminus	OK	6.47788	12.8214	0.984962	1.23802	0.03345	0.157314	no
ENSDARG00000003795	ENSDARG00000003795	IDH2	chr18:25831822-25901281	Y1gfpplus	Y1gfpminus	OK	308.131	394.832	0.357693	0.632287	0.36095	0.674084	no
ENSDARG00000003797	ENSDARG00000003797	asb2a.1	chr20:27326638-27411298	Y1gfpplus	Y1gfpminus	NOTEST	0	0.14902	inf	0	1	1	no
ENSDARG00000003803	ENSDARG00000003803	CABZ01029738.1	chr5:74915008-74936480	Y1gfpplus	Y1gfpminus	NOTEST	0.194781	2.38648	3.61496	0	1	1	no
ENSDARG00000003808	ENSDARG00000003808	aqp3a	chr5:44625003-44632043	Y1gfpplus	Y1gfpminus	OK	13.2031	18.1589	0.459796	1.06657	0.35655	0.670704	no
ENSDARG00000003811	ENSDARG00000003811	plxnb2a	chr4:13514624-13689873	Y1gfpplus	Y1gfpminus	OK	20.2675	10.6307	-0.930927	-1.627	0.02625	0.131392	no
ENSDARG00000003813	ENSDARG00000003813	srp54	chr17:10511331-10526998	Y1gfpplus	Y1gfpminus	OK	41.873	38.7003	-0.113676	-0.208165	0.76815	0.92307	no
ENSDARG00000003818	ENSDARG00000003818	prkag1	chr6:1958669-1991511	Y1gfpplus	Y1gfpminus	OK	12.7002	9.54483	-0.412059	-0.428699	0.54585	0.80831	no
ENSDARG00000003820	ENSDARG00000003820	nr1d2a	chr16:53625488-53637074	Y1gfpplus	Y1gfpminus	NOTEST	2.48944	2.53483	0.0260681	0	1	1	no
ENSDARG00000003822	ENSDARG00000003822	ankrd16	chr4:10522601-10527598	Y1gfpplus	Y1gfpminus	NOTEST	5.66083	4.20098	-0.430287	0	1	1	no
ENSDARG00000003827	ENSDARG00000003827	snapc1b	chr13:37983788-37997898	Y1gfpplus	Y1gfpminus	OK	12.1477	21.7613	0.841077	0.494091	0.3274	0.6417	no
ENSDARG00000003829	ENSDARG00000003829	galnt2	chr13:24292466-24442685	Y1gfpplus	Y1gfpminus	OK	7.35387	12.4706	0.76195	1.26314	0.08115	0.292212	no
ENSDARG00000003835	ENSDARG00000003835	stom	chr21:16054057-16114767	Y1gfpplus	Y1gfpminus	OK	47.196	35.8127	-0.398192	-0.766591	0.3627	0.674999	no
ENSDARG00000003836	ENSDARG00000003836	tmem63ba	chr13:47254397-47305466	Y1gfpplus	Y1gfpminus	OK	11.2909	12.7827	0.179025	0.395223	0.6588	0.871593	no
ENSDARG00000003841	ENSDARG00000003841	usb1	chr25:14109370-14119780	Y1gfpplus	Y1gfpminus	NOTEST	3.88705	3.19717	-0.281879	0	1	1	no
ENSDARG00000003845	ENSDARG00000003845	chm	chr21:33652580-33759726	Y1gfpplus	Y1gfpminus	NOTEST	5.46804	5.00785	-0.126832	0	1	1	no
ENSDARG00000003846	ENSDARG00000003846	mrpl21	chr7:75722600-75729849	Y1gfpplus	Y1gfpminus	OK	70.7249	64.5193	-0.132486	-0.280678	0.75765	0.919536	no
ENSDARG00000003854	ENSDARG00000003854	acsl1b	chr14:922279-969245	Y1gfpplus	Y1gfpminus	NOTEST	7.28657	5.27551	-0.465929	0	1	1	no
ENSDARG00000003860	ENSDARG00000003860	cbx3a	chr19:20267084-20270413	Y1gfpplus	Y1gfpminus	OK	406.409	363.52	-0.160897	-0.290199	0.67935	0.882217	no
ENSDARG00000003865	ENSDARG00000003865	pard6b	chr23:19273708-19392405	Y1gfpplus	Y1gfpminus	NOTEST	2.4404	3.04533	0.319479	0	1	1	no
ENSDARG00000003866	ENSDARG00000003866	tm9sf2	chr1:28743379-28769615	Y1gfpplus	Y1gfpminus	OK	57.9578	61.8289	0.0932799	0.167676	0.8103	0.939536	no
ENSDARG00000003867	ENSDARG00000003867	cdk20	chr8:8028006-8040833	Y1gfpplus	Y1gfpminus	NOTEST	0.708511	1.50179	1.08382	0	1	1	no
ENSDARG00000003869	ENSDARG00000003869	decr1	chr16:38154170-38204416	Y1gfpplus	Y1gfpminus	OK	13.2608	11.9914	-0.145163	-0.243306	0.74615	0.913599	no
ENSDARG00000003872	ENSDARG00000003872	ccdc102a	chr7:30061202-30173826	Y1gfpplus	Y1gfpminus	NOTEST	6.93754	3.97521	-0.803395	0	1	1	no
ENSDARG00000003877	ENSDARG00000003877	PBRM1 (1 of 2)	chr11:3971865-4016800	Y1gfpplus	Y1gfpminus	NOTEST	0.417437	0.472199	0.177838	0	1	1	no
ENSDARG00000003882	ENSDARG00000003882	sbno2a	Zv9_scaffold3557:33658-91198	Y1gfpplus	Y1gfpminus	NOTEST	0.54012	0.484583	-0.156538	0	1	1	no
ENSDARG00000003899	ENSDARG00000003899	zdhhc23b	chr24:21700607-21887995	Y1gfpplus	Y1gfpminus	NOTEST	1.78097	1.51041	-0.237724	0	1	1	no
ENSDARG00000003900	ENSDARG00000003900	si:dkeyp-111e5.4	chr6:41962699-41967549	Y1gfpplus	Y1gfpminus	NOTEST	1.02027	0.186526	-2.45149	0	1	1	no
ENSDARG00000003902	ENSDARG00000003902	ctsl.1	chr17:27315724-27320151	Y1gfpplus	Y1gfpminus	NOTEST	2.24206	0	#NAME?	0	1	1	no
ENSDARG00000003903	ENSDARG00000003903	hapln2	chr16:31532158-31581156	Y1gfpplus	Y1gfpminus	NOTEST	0.196484	0	#NAME?	0	1	1	no
ENSDARG00000003904	ENSDARG00000003904	sycp1	chr6:48993340-49003685	Y1gfpplus	Y1gfpminus	NOTEST	0	0.113652	inf	0	1	1	no
ENSDARG00000003909	ENSDARG00000003909	ftr01	chr2:11461574-11469010	Y1gfpplus	Y1gfpminus	NOTEST	0	0	0	0	1	1	no
ENSDARG00000003910	ENSDARG00000003910	med13b	chr15:19022284-19086973	Y1gfpplus	Y1gfpminus	NOTEST	4.7275	5.83415	0.303444	0	1	1	no
ENSDARG00000003920	ENSDARG00000003920	setb	chr21:11427998-11432572	Y1gfpplus	Y1gfpminus	OK	69.0101	64.3862	-0.100056	-0.208688	0.79375	0.93312	no
ENSDARG00000003925	ENSDARG00000003925	cx28.6	chr17:14553003-14553838	Y1gfpplus	Y1gfpminus	NOTEST	0	1.46927	inf	0	1	1	no
ENSDARG00000003927	ENSDARG00000003927	cldn12	chr16:45995675-46161155	Y1gfpplus	Y1gfpminus	OK	17.8953	25.6181	0.517583	0.768523	0.36175	0.674263	no
ENSDARG00000003931	ENSDARG00000003931	cndp2	chr19:21283356-21305396	Y1gfpplus	Y1gfpminus	OK	25.556	7.07287	-1.85329	-2.51626	0.0007	0.00850133	yes
ENSDARG00000003933	ENSDARG00000003933	pkma	chr18:680252-729324	Y1gfpplus	Y1gfpminus	OK	16.4268	5.3399	-1.62117	-1.22919	0.0094	0.061479	no
ENSDARG00000003934	ENSDARG00000003934	nxnl2	chr10:2608903-2612287	Y1gfpplus	Y1gfpminus	NOTEST	7.06553	3.97434	-0.830083	0	1	1	no
ENSDARG00000003938	ENSDARG00000003938	rpa1	chr15:25834679-25875330	Y1gfpplus	Y1gfpminus	OK	122.368	101.394	-0.271255	-0.525944	0.48185	0.770672	no
ENSDARG00000003940	ENSDARG00000003940	mtfr1l	chr17:24546428-24555418	Y1gfpplus	Y1gfpminus	OK	37.4721	50.6543	0.434868	0.686736	0.31845	0.632309	no
ENSDARG00000003941	ENSDARG00000003941	rrs1	chr24:24445152-24447595	Y1gfpplus	Y1gfpminus	OK	26.2206	24.232	-0.113785	-0.224147	0.7809	0.92818	no
ENSDARG00000003944	ENSDARG00000003944	NMUR1 (1 of 2)	chr2:13168087-13174715	Y1gfpplus	Y1gfpminus	NOTEST	0	0	0	0	1	1	no
ENSDARG00000003952	ENSDARG00000003952	pfn2	chr22:38017422-38079706	Y1gfpplus	Y1gfpminus	OK	75.0891	55.5642	-0.434448	-0.710463	0.26995	0.578605	no
ENSDARG00000003961	ENSDARG00000003961	parp3	chr6:41969221-41980214	Y1gfpplus	Y1gfpminus	NOTEST	3.29273	2.11135	-0.641117	0	1	1	no
ENSDARG00000003963	ENSDARG00000003963	traf4a	chr15:14535626-14616017	Y1gfpplus	Y1gfpminus	OK	6.93834	10.2028	0.556299	1.04487	0.19435	0.502097	no
ENSDARG00000003965	ENSDARG00000003965	tlx1	chr13:28491598-28495901	Y1gfpplus	Y1gfpminus	NOTEST	0.183988	0.204655	0.153575	0	1	1	no
ENSDARG00000003968	ENSDARG00000003968	zgc:162969	chr11:6528901-6535159	Y1gfpplus	Y1gfpminus	NOTEST	0	0	0	0	1	1	no
ENSDARG00000003970	ENSDARG00000003970	trim35-13	chr3:53243833-53252874	Y1gfpplus	Y1gfpminus	NOTEST	0	0	0	0	1	1	no
ENSDARG00000003971	ENSDARG00000003971	isl2a	chr25:33728637-33734544	Y1gfpplus	Y1gfpminus	NOTEST	5.77505	6.37663	0.142962	0	1	1	no
ENSDARG00000003973	ENSDARG00000003973	chordc1a	chr15:42756327-42776699	Y1gfpplus	Y1gfpminus	NOTEST	7.79289	5.98479	-0.380856	0	1	1	no
ENSDARG00000003974	ENSDARG00000003974	spoplb	chr11:34654439-34679630	Y1gfpplus	Y1gfpminus	OK	12.9974	13.3667	0.0404175	0.0564651	0.9295	0.979275	no
ENSDARG00000003977	ENSDARG00000003977	zgc:153896	chr20:25909432-25931748	Y1gfpplus	Y1gfpminus	NOTEST	1.49793	1.81432	0.276461	0	1	1	no
ENSDARG00000003984	ENSDARG00000003984	LTN1	chr10:23359144-23400232	Y1gfpplus	Y1gfpminus	NOTEST	2.84221	2.75095	-0.0470808	0	1	1	no
ENSDARG00000003989	ENSDARG00000003989	crhr1	chr3:21882605-22107841	Y1gfpplus	Y1gfpminus	NOTEST	0.112823	0.472544	2.06638	0	1	1	no
ENSDARG00000003991	ENSDARG00000003991	fhl2b	chr6:14970826-15001305	Y1gfpplus	Y1gfpminus	NOTEST	0	0	0	0	1	1	no
ENSDARG00000003994	ENSDARG00000003994	syt9a	chr18:28196198-28268471	Y1gfpplus	Y1gfpminus	NOTEST	0	0.455004	inf	0	1	1	no
ENSDARG00000003998	ENSDARG00000003998	phyhipla	chr17:20790828-20809230	Y1gfpplus	Y1gfpminus	NOTEST	0.543071	1.59457	1.55395	0	1	1	no
ENSDARG00000004015	ENSDARG00000004015	adcyap1a	chr7:75235851-75244605	Y1gfpplus	Y1gfpminus	NOTEST	0	0	0	0	1	1	no
ENSDARG00000004017	ENSDARG00000004017	spag1a	chr19:12607660-12640785	Y1gfpplus	Y1gfpminus	NOTEST	3.28673	3.69288	0.168094	0	1	1	no
ENSDARG00000004018	ENSDARG00000004018	CHST13	chr23:34992917-35066622	Y1gfpplus	Y1gfpminus	NOTEST	8.25813	4.45012	-0.891971	0	1	1	no
ENSDARG00000004023	ENSDARG00000004023	isl1	chr5:42351161-42359175	Y1gfpplus	Y1gfpminus	NOTEST	1.33647	6.99315	2.38751	0	1	1	no
ENSDARG00000004026	ENSDARG00000004026	chrm5a	chr17:394008-395548	Y1gfpplus	Y1gfpminus	NOTEST	0	0.334099	inf	0	1	1	no
ENSDARG00000004034	ENSDARG00000004034	arhgdig	chr3:27864728-27921165	Y1gfpplus	Y1gfpminus	OK	46.2167	16.0077	-1.52965	-2.47537	0.00125	0.0133388	yes
ENSDARG00000004037	ENSDARG00000004037	cog2	chr13:24212331-24242806	Y1gfpplus	Y1gfpminus	OK	6.96538	9.19848	0.401193	0.60302	0.3952	0.702695	no
ENSDARG00000004046	ENSDARG00000004046	phf6	chr14:32362997-32377623	Y1gfpplus	Y1gfpminus	OK	11.5663	14.816	0.357237	0.534421	0.45065	0.747886	no
ENSDARG00000004049	ENSDARG00000004049	marcksa	chr20:3351703-3358581	Y1gfpplus	Y1gfpminus	OK	40.0845	43.1849	0.107482	0.19064	0.78575	0.930265	no
ENSDARG00000004051	ENSDARG00000004051	CR354540.1	chr7:59518013-59534630	Y1gfpplus	Y1gfpminus	NOTEST	5.97613	0.868675	-2.78232	0	1	1	no
ENSDARG00000004055	ENSDARG00000004055	uhrf1bp1l	chr4:17276036-17349254	Y1gfpplus	Y1gfpminus	NOTEST	2.5374	1.87439	-0.436928	0	1	1	no
ENSDARG00000004059	ENSDARG00000004059	galk2	chr25:33369434-33378850	Y1gfpplus	Y1gfpminus	NOTEST	2.94542	1.31368	-1.16486	0	1	1	no
ENSDARG00000004060	ENSDARG00000004060	bhlhe40	chr11:36600440-36604112	Y1gfpplus	Y1gfpminus	OK	17.908	16.6321	-0.106636	-0.150177	0.8083	0.939032	no
ENSDARG00000004074	ENSDARG00000004074	bach2b	chr20:23951983-24104980	Y1gfpplus	Y1gfpminus	OK	2.17259	13.0652	2.58824	1.36041	0.00345	0.0282621	yes
ENSDARG00000004078	ENSDARG00000004078	acsl4a	chr14:29459068-29484083	Y1gfpplus	Y1gfpminus	OK	13.2063	13.0054	-0.0221165	-0.0364722	0.9633	0.9903	no
ENSDARG00000004082	ENSDARG00000004082	cx39.9	chr5:25291111-25308428	Y1gfpplus	Y1gfpminus	NOTEST	0.183932	1.63289	3.15018	0	1	1	no
ENSDARG00000004094	ENSDARG00000004094	acsbg2	chr8:20695815-20730174	Y1gfpplus	Y1gfpminus	OK	32.4491	18.7161	-0.793902	-1.42344	0.0449	0.193007	no
ENSDARG00000004105	ENSDARG00000004105	tie1	chr6:33679282-33706524	Y1gfpplus	Y1gfpminus	OK	32.891	0.120155	-8.09665	-3.65969	0.15295	0.441023	no
ENSDARG00000004109	ENSDARG00000004109	CR846080.1	chr3:10159204-10165964	Y1gfpplus	Y1gfpminus	NOTEST	0	0	0	0	1	1	no
ENSDARG00000004111	ENSDARG00000004111	esr1	chr20:26125136-26412982	Y1gfpplus	Y1gfpminus	NOTEST	0.562885	0	#NAME?	0	1	1	no
ENSDARG00000004114	ENSDARG00000004114	tti1	chr23:43774846-43821633	Y1gfpplus	Y1gfpminus	NOTEST	2.91931	1.92629	-0.599806	0	1	1	no
ENSDARG00000004115	ENSDARG00000004115	mgat4b	chr14:14166318-14436646	Y1gfpplus	Y1gfpminus	NOTEST	0.968141	4.17932	2.10998	0	1	1	no
ENSDARG00000004130	ENSDARG00000004130	mvk	chr5:21277525-21293023	Y1gfpplus	Y1gfpminus	NOTEST	4.64052	2.92235	-0.667156	0	1	1	no
ENSDARG00000004131	ENSDARG00000004131	rttn	chr24:15036258-15167157	Y1gfpplus	Y1gfpminus	OK	9.13634	7.76522	-0.23459	-0.188593	0.76085	0.920737	no
ENSDARG00000004132	ENSDARG00000004132	usp19	chr23:20433690-20466077	Y1gfpplus	Y1gfpminus	OK	21.8333	26.5185	0.280472	0.421052	0.54345	0.80672	no
ENSDARG00000004141	ENSDARG00000004141	zgc:92630	chr15:14434637-14456545	Y1gfpplus	Y1gfpminus	NOTEST	2.93787	3.21718	0.131028	0	1	1	no
ENSDARG00000004148	ENSDARG00000004148	aplp1	Zv9_scaffold3455:134478-148097	Y1gfpplus	Y1gfpminus	NOTEST	0.35832	8.23664	4.52273	0	1	1	no
ENSDARG00000004150	ENSDARG00000004150	grm2a	chr6:41982373-42043021	Y1gfpplus	Y1gfpminus	NOTEST	0	0.868312	inf	0	1	1	no
ENSDARG00000004151	ENSDARG00000004151	rab23	chr13:1254309-1273707	Y1gfpplus	Y1gfpminus	NOTEST	5.11549	3.95116	-0.372599	0	1	1	no
ENSDARG00000004154	ENSDARG00000004154	orai1b	chr10:43279208-43304932	Y1gfpplus	Y1gfpminus	NOTEST	1.9338	2.78175	0.524557	0	1	1	no
ENSDARG00000004158	ENSDARG00000004158	TMEM63C	chr17:44946527-45095835	Y1gfpplus	Y1gfpminus	NOTEST	0	0.321895	inf	0	1	1	no
ENSDARG00000004160	ENSDARG00000004160	reep3b	chr12:9576918-9636388	Y1gfpplus	Y1gfpminus	OK	58.6111	46.745	-0.326362	-0.665206	0.40185	0.706772	no
ENSDARG00000004161	ENSDARG00000004161	ik	chr21:42562490-42585540	Y1gfpplus	Y1gfpminus	OK	21.0042	26.61	0.34129	0.494357	0.39965	0.704178	no
ENSDARG00000004167	ENSDARG00000004167	zgc:110366	chr2:6837104-6853273	Y1gfpplus	Y1gfpminus	OK	8.30689	3.32069	-1.32282	-1.16037	0.0624	0.24317	no
ENSDARG00000004169	ENSDARG00000004169	stmn1a	chr19:16640048-16642794	Y1gfpplus	Y1gfpminus	OK	593.292	875.827	0.561903	0.62054	0.367	0.678848	no
ENSDARG00000004171	ENSDARG00000004171	rabac1	chr16:12511913-12540990	Y1gfpplus	Y1gfpminus	NOTEST	5.68842	4.54655	-0.323255	0	1	1	no
ENSDARG00000004173	ENSDARG00000004173	copa	chr2:36897646-36926982	Y1gfpplus	Y1gfpminus	OK	79.6686	68.1407	-0.225494	-0.390465	0.5615	0.816613	no
ENSDARG00000004174	ENSDARG00000004174	cnot1	chr25:17670326-17703692	Y1gfpplus	Y1gfpminus	OK	134.612	163.024	0.276278	0.495803	0.48285	0.771018	no
ENSDARG00000004176	ENSDARG00000004176	ulk4	chr16:7339899-7458987	Y1gfpplus	Y1gfpminus	NOTEST	0.0986634	0.303336	1.62033	0	1	1	no
ENSDARG00000004177	ENSDARG00000004177	fam169ab	chr21:14073819-14104262	Y1gfpplus	Y1gfpminus	NOTEST	0.413248	0.649319	0.651919	0	1	1	no
ENSDARG00000004184	ENSDARG00000004184	nf1b	chr10:38602080-38732246	Y1gfpplus	Y1gfpminus	NOTEST	1.77517	2.52339	0.507403	0	1	1	no
ENSDARG00000004187	ENSDARG00000004187	zgc:122979	chr21:5368803-5444944	Y1gfpplus	Y1gfpminus	NOTEST	0.953592	2.47991	1.37884	0	1	1	no
ENSDARG00000004189	ENSDARG00000004189	cbx1a	chr3:24226122-24362823	Y1gfpplus	Y1gfpminus	OK	80.6357	69.7464	-0.2093	-0.335026	0.59145	0.83758	no
ENSDARG00000004196	ENSDARG00000004196	tnfsf10l	chr7:24078693-24123980	Y1gfpplus	Y1gfpminus	OK	8.64559	7.34532	-0.23514	-0.384445	0.5741	0.824998	no
ENSDARG00000004199	ENSDARG00000004199	spam1	chr25:28402835-28408325	Y1gfpplus	Y1gfpminus	NOTEST	0.243349	1.31896	2.43831	0	1	1	no
ENSDARG00000004204	ENSDARG00000004204	efhc2	chr9:34716506-34739632	Y1gfpplus	Y1gfpminus	NOTEST	0	1.41417	inf	0	1	1	no
ENSDARG00000004211	ENSDARG00000004211	ccdc106a	chr16:19704280-19721660	Y1gfpplus	Y1gfpminus	OK	7.05778	16.1734	1.19634	1.78686	0.01735	0.0972639	no
ENSDARG00000004218	ENSDARG00000004218	rnd1l	chr23:27219810-27246699	Y1gfpplus	Y1gfpminus	OK	9.3167	37.1048	1.99372	3.10916	5e-05	0.000957874	yes
ENSDARG00000004219	ENSDARG00000004219	SLC6A3	chr16:382503-398690	Y1gfpplus	Y1gfpminus	NOTEST	0.140724	0	#NAME?	0	1	1	no
ENSDARG00000004221	ENSDARG00000004221	dnah9	chr12:227140-235068	Y1gfpplus	Y1gfpminus	NOTEST	0	0	0	0	1	1	no
ENSDARG00000004227	ENSDARG00000004227	pde3a	chr4:2617744-2739122	Y1gfpplus	Y1gfpminus	NOTEST	2.71171	2.18635	-0.310677	0	1	1	no
ENSDARG00000004232	ENSDARG00000004232	dlb	chr5:38294021-38301923	Y1gfpplus	Y1gfpminus	OK	1.84717	98.152	5.73163	3.39349	5e-05	0.000957874	yes
ENSDARG00000004243	ENSDARG00000004243	asic4b	chr6:13515595-13602545	Y1gfpplus	Y1gfpminus	NOTEST	0	0.143593	inf	0	1	1	no
ENSDARG00000004246	ENSDARG00000004246	slit2	chr1:22557442-22684130	Y1gfpplus	Y1gfpminus	NOTEST	3.48248	6.52184	0.905165	0	1	1	no
ENSDARG00000004251	ENSDARG00000004251	dhfr	chr5:27782861-27791037	Y1gfpplus	Y1gfpminus	OK	31.8893	28.6845	-0.1528	-0.307483	0.714	0.897604	no
ENSDARG00000004256	ENSDARG00000004256	wnt11	chr5:38113767-38120280	Y1gfpplus	Y1gfpminus	NOTEST	0.230248	1.22163	2.40755	0	1	1	no
ENSDARG00000004260	ENSDARG00000004260	cul5b	chr21:21076606-21095039	Y1gfpplus	Y1gfpminus	NOTEST	0	0.558412	inf	0	1	1	no
ENSDARG00000004261	ENSDARG00000004261	tmed9	chr14:27413737-27421016	Y1gfpplus	Y1gfpminus	OK	158.992	123.069	-0.369478	-0.657196	0.3458	0.660731	no
ENSDARG00000004262	ENSDARG00000004262	cyp46a2	chr20:5277140-5294610	Y1gfpplus	Y1gfpminus	NOTEST	1.62587	0.23522	-2.78913	0	1	1	no
ENSDARG00000004265	ENSDARG00000004265	zgc:109986	chr17:10527431-10539313	Y1gfpplus	Y1gfpminus	OK	8.01534	9.71823	0.277929	0.274324	0.63795	0.861304	no
ENSDARG00000004270	ENSDARG00000004270	atl3	chr14:31643660-31664679	Y1gfpplus	Y1gfpminus	OK	8.19984	11.0567	0.431256	0.543877	0.3395	0.653829	no
ENSDARG00000004274	ENSDARG00000004274	zgc:112496	chr24:39107854-39183931	Y1gfpplus	Y1gfpminus	OK	10.2825	6.38388	-0.687682	-0.418292	0.5271	0.79752	no
ENSDARG00000004280	ENSDARG00000004280	seh1l	chr19:13028708-13054209	Y1gfpplus	Y1gfpminus	OK	41.3869	45.4034	0.133625	0.194562	0.7646	0.921383	no
ENSDARG00000004282	ENSDARG00000004282	zgc:77375	chr11:437800-459312	Y1gfpplus	Y1gfpminus	NOTEST	1.4282	1.14516	-0.318644	0	1	1	no
ENSDARG00000004291	ENSDARG00000004291	hecw1b	chr2:50450919-50548465	Y1gfpplus	Y1gfpminus	NOTEST	0.265072	0.734669	1.47071	0	1	1	no
ENSDARG00000004296	ENSDARG00000004296	ambp	chr10:10767459-10789768	Y1gfpplus	Y1gfpminus	NOTEST	1.02538	0	#NAME?	0	1	1	no
ENSDARG00000004297	ENSDARG00000004297	irf2bpl	chr17:11065464-11221263	Y1gfpplus	Y1gfpminus	OK	16.8343	20.1503	0.259395	0.472092	0.50905	0.788506	no
ENSDARG00000004301	ENSDARG00000004301	rhogb	chr21:29700743-29719047	Y1gfpplus	Y1gfpminus	NOTEST	8.95883	0.952539	-3.23346	0	1	1	no
ENSDARG00000004302	ENSDARG00000004302	slc45a1	chr11:42125485-42156997	Y1gfpplus	Y1gfpminus	NOTEST	0.246868	0.422588	0.775514	0	1	1	no
ENSDARG00000004305	ENSDARG00000004305	vangl1	chr9:34042591-34091054	Y1gfpplus	Y1gfpminus	NOTEST	1.92629	2.13414	0.147832	0	1	1	no
ENSDARG00000004306	ENSDARG00000004306	klhl18	chr2:32461681-32476433	Y1gfpplus	Y1gfpminus	NOTEST	4.16498	3.70704	-0.168044	0	1	1	no
ENSDARG00000004307	ENSDARG00000004307	lypd6	chr9:24101501-24151695	Y1gfpplus	Y1gfpminus	NOTEST	2.78814	6.0402	1.11529	0	1	1	no
ENSDARG00000004308	ENSDARG00000004308	fam8a1	chr16:27831474-27837190	Y1gfpplus	Y1gfpminus	NOTEST	4.64595	7.37169	0.666022	0	1	1	no
ENSDARG00000004311	ENSDARG00000004311	ldlrap1a	chr19:29820543-29846534	Y1gfpplus	Y1gfpminus	OK	5.2492	14.0682	1.42227	1.69732	0.0219	0.114586	no
ENSDARG00000004312	ENSDARG00000004312	vapa	chr24:43837321-43846645	Y1gfpplus	Y1gfpminus	NOTEST	0.34961	1.08466	1.63343	0	1	1	no
ENSDARG00000004318	ENSDARG00000004318	cbwd	chr8:31273741-31298616	Y1gfpplus	Y1gfpminus	NOTEST	9.8211	6.5716	-0.57964	0	1	1	no
ENSDARG00000004322	ENSDARG00000004322	USH1G (1 of 2)	chr3:57590327-57603856	Y1gfpplus	Y1gfpminus	NOTEST	0	0.0827817	inf	0	1	1	no
ENSDARG00000004325	ENSDARG00000004325	casp9	chr23:25261111-25273200	Y1gfpplus	Y1gfpminus	NOTEST	6.57511	1.84438	-1.83388	0	1	1	no
ENSDARG00000004328	ENSDARG00000004328	CABZ01041200.1	chr16:5602930-5666357	Y1gfpplus	Y1gfpminus	OK	13.9263	18.8427	0.436191	0.840962	0.277	0.586376	no
ENSDARG00000004336	ENSDARG00000004336	exoc4	chr4:14671235-14884165	Y1gfpplus	Y1gfpminus	NOTEST	7.33407	5.79593	-0.339573	0	1	1	no
ENSDARG00000004342	ENSDARG00000004342	srsf11	chr11:45922940-46266858	Y1gfpplus	Y1gfpminus	OK	144.049	181.749	0.335384	0.215458	0.73515	0.905877	no
ENSDARG00000004343	ENSDARG00000004343	nelfe	chr19:27358349-27417659	Y1gfpplus	Y1gfpminus	OK	51.2107	49.8731	-0.0381832	-0.0383071	0.96235	0.989947	no
ENSDARG00000004355	ENSDARG00000004355	nr0b2b	chr19:30604662-30606958	Y1gfpplus	Y1gfpminus	NOTEST	0	0	0	0	1	1	no
ENSDARG00000004358	ENSDARG00000004358	gnb3a	chr16:13772549-13810789	Y1gfpplus	Y1gfpminus	NOTEST	0.257771	0.254487	-0.0184948	0	1	1	no
ENSDARG00000004363	ENSDARG00000004363	lhfp	chr10:32906128-32993054	Y1gfpplus	Y1gfpminus	OK	12.3043	15.6782	0.349591	0.585726	0.47135	0.764441	no
ENSDARG00000004372	ENSDARG00000004372	fmnl3	chr23:25642290-25736211	Y1gfpplus	Y1gfpminus	OK	33.1824	8.00167	-2.05205	-3.2771	5e-05	0.000957874	yes
ENSDARG00000004377	ENSDARG00000004377	ppp1r13ba	chr17:14455383-14532815	Y1gfpplus	Y1gfpminus	NOTEST	8.83571	3.52311	-1.3265	0	1	1	no
ENSDARG00000004378	ENSDARG00000004378	yrk	chr19:45060113-45224525	Y1gfpplus	Y1gfpminus	OK	47.8444	0.805616	-5.89211	-1.04818	5e-05	0.000957874	yes
ENSDARG00000004386	ENSDARG00000004386	si:dkey-153k10.9	chr4:8731952-8752655	Y1gfpplus	Y1gfpminus	NOTEST	0.0812957	2.71415	5.06118	0	1	1	no
ENSDARG00000004392	ENSDARG00000004392	hdr	chr5:29049494-29060740	Y1gfpplus	Y1gfpminus	OK	120.09	2.59134	-5.53428	-6.93723	5e-05	0.000957874	yes
ENSDARG00000004396	ENSDARG00000004396	b3gnt5b	chr2:7533734-7541614	Y1gfpplus	Y1gfpminus	NOTEST	1.88395	0.538473	-1.80682	0	1	1	no
ENSDARG00000004402	ENSDARG00000004402	elovl6	chr14:37451484-37491389	Y1gfpplus	Y1gfpminus	NOTEST	3.72256	8.15309	1.13105	0	1	1	no
ENSDARG00000004405	ENSDARG00000004405	snx10a	chr19:20253042-20262318	Y1gfpplus	Y1gfpminus	NOTEST	0.337603	1.56435	2.21216	0	1	1	no
ENSDARG00000004406	ENSDARG00000004406	spra	chr5:75244060-75250901	Y1gfpplus	Y1gfpminus	NOTEST	4.44478	7.34637	0.72492	0	1	1	no
ENSDARG00000004415	ENSDARG00000004415	tcf7l2	chr12:32666829-32790417	Y1gfpplus	Y1gfpminus	OK	7.96511	19.5451	1.29504	1.51428	0.00465	0.0359157	yes
ENSDARG00000004427	ENSDARG00000004427	dpy30	chr1:51548879-51571727	Y1gfpplus	Y1gfpminus	OK	147.309	143.651	-0.0362775	-0.067454	0.9403	0.982638	no
ENSDARG00000004433	ENSDARG00000004433	btk	chr14:40388025-40426337	Y1gfpplus	Y1gfpminus	OK	13.5624	0.28288	-5.58328	-2.0426	0.23905	0.557011	no
ENSDARG00000004436	ENSDARG00000004436	fam92a1	chr19:34623245-34639709	Y1gfpplus	Y1gfpminus	OK	25.8577	22.9203	-0.173965	-0.289241	0.7105	0.895672	no
ENSDARG00000004445	ENSDARG00000004445	GRM5 (1 of 2)	chr10:25847833-25894051	Y1gfpplus	Y1gfpminus	NOTEST	0	0	0	0	1	1	no
ENSDARG00000004447	ENSDARG00000004447	BX957297.1	chr7:40072184-40082242	Y1gfpplus	Y1gfpminus	OK	1.65128	12.2874	2.89552	0.67412	0.37555	0.687519	no
ENSDARG00000004451	ENSDARG00000004451	tnfrsfa	chr21:14375998-14422468	Y1gfpplus	Y1gfpminus	NOTEST	0.44159	0.903555	1.0329	0	1	1	no
ENSDARG00000004452	ENSDARG00000004452	tardbpl	chr23:29600681-29605756	Y1gfpplus	Y1gfpminus	OK	154.68	202.841	0.391069	0.707579	0.3052	0.618449	no
ENSDARG00000004455	ENSDARG00000004455	p2rx5	chr5:43716187-43742376	Y1gfpplus	Y1gfpminus	NOTEST	0	1.58727	inf	0	1	1	no
ENSDARG00000004459	ENSDARG00000004459	unc119.2	chr3:32723985-32756610	Y1gfpplus	Y1gfpminus	NOTEST	0	0	0	0	1	1	no
ENSDARG00000004460	ENSDARG00000004460	desi2	chr13:11265946-11286063	Y1gfpplus	Y1gfpminus	OK	21.3265	28.6858	0.427688	0.722903	0.3154	0.629851	no
ENSDARG00000004470	ENSDARG00000004470	prkcsh	chr3:46795723-46833402	Y1gfpplus	Y1gfpminus	OK	58.8131	65.5531	0.156529	0.275684	0.67625	0.88079	no
ENSDARG00000004472	ENSDARG00000004472	atat1	chr19:27965227-27992033	Y1gfpplus	Y1gfpminus	NOTEST	0.816324	3.08997	1.92038	0	1	1	no
ENSDARG00000004473	ENSDARG00000004473	tbx21	chr12:30297349-30343118	Y1gfpplus	Y1gfpminus	NOTEST	0	0.35924	inf	0	1	1	no
ENSDARG00000004492	ENSDARG00000004492	pcyt1ab	chr18:44407515-44436626	Y1gfpplus	Y1gfpminus	NOTEST	2.2482	2.38483	0.085114	0	1	1	no
ENSDARG00000004497	ENSDARG00000004497	tspan33	chr4:14022751-14034037	Y1gfpplus	Y1gfpminus	NOTEST	2.87037	5.42741	0.919028	0	1	1	no
ENSDARG00000004498	ENSDARG00000004498	xkr8.1	chr19:25468040-25474305	Y1gfpplus	Y1gfpminus	NOTEST	0.398344	0	#NAME?	0	1	1	no
ENSDARG00000004502	ENSDARG00000004502	rcor3	chr22:41235237-41260144	Y1gfpplus	Y1gfpminus	NOTEST	1.37236	3.07917	1.16589	0	1	1	no
ENSDARG00000004517	ENSDARG00000004517	ppat	chr20:25647720-25674757	Y1gfpplus	Y1gfpminus	OK	14.7743	13.2551	-0.156538	-0.124136	0.8534	0.956537	no
ENSDARG00000004525	ENSDARG00000004525	C2H1orf35	chr2:3413430-3463558	Y1gfpplus	Y1gfpminus	NOTEST	5.38523	6.04914	0.167721	0	1	1	no
ENSDARG00000004527	ENSDARG00000004527	pin4	chr14:29452858-29457548	Y1gfpplus	Y1gfpminus	OK	69.3449	51.5196	-0.428669	-0.817365	0.3177	0.631778	no
ENSDARG00000004529	ENSDARG00000004529	TOP1 (1 of 3)	chr18:13863072-13923528	Y1gfpplus	Y1gfpminus	NOTEST	0.963992	0.631883	-0.609364	0	1	1	no
ENSDARG00000004532	ENSDARG00000004532	cobl	chr16:9843136-9963838	Y1gfpplus	Y1gfpminus	NOTEST	0.0898233	0.78861	3.13415	0	1	1	no
ENSDARG00000004537	ENSDARG00000004537	kmt2a	chr15:22732939-22773718	Y1gfpplus	Y1gfpminus	NOTEST	3.3133	6.41879	0.954032	0	1	1	no
ENSDARG00000004539	ENSDARG00000004539	ptgs2a	chr2:20712496-20719864	Y1gfpplus	Y1gfpminus	OK	13.334	43.6708	1.71156	1.493	0.0098	0.0634696	no
ENSDARG00000004541	ENSDARG00000004541	dnai2a	chr12:37715591-37723218	Y1gfpplus	Y1gfpminus	NOTEST	0	0	0	0	1	1	no
ENSDARG00000004561	ENSDARG00000004561	prkcg	chr16:14764740-14861170	Y1gfpplus	Y1gfpminus	NOTEST	0.198033	0	#NAME?	0	1	1	no
ENSDARG00000004574	ENSDARG00000004574	gtf3c2	chr20:38568022-38642475	Y1gfpplus	Y1gfpminus	NOTEST	5.37398	2.61023	-1.04181	0	1	1	no
ENSDARG00000004576	ENSDARG00000004576	plk4	chr17:43455539-43473184	Y1gfpplus	Y1gfpminus	OK	8.05344	8.61001	0.0964107	0.140807	0.83395	0.949907	no
ENSDARG00000004577	ENSDARG00000004577	zgc:194665	chr25:20491092-20495109	Y1gfpplus	Y1gfpminus	NOTEST	0.848251	3.1099	1.8743	0	1	1	no
ENSDARG00000004580	ENSDARG00000004580	nmnat2	chr2:35714223-35761653	Y1gfpplus	Y1gfpminus	NOTEST	0.102283	1.89911	4.21468	0	1	1	no
ENSDARG00000004581	ENSDARG00000004581	sel1l	chr20:27017022-27032905	Y1gfpplus	Y1gfpminus	OK	9.10698	7.47804	-0.284313	-0.436599	0.50625	0.787487	no
ENSDARG00000004586	ENSDARG00000004586	ntrk1	chr16:48861088-48918945	Y1gfpplus	Y1gfpminus	NOTEST	0	0	0	0	1	1	no
ENSDARG00000004587	ENSDARG00000004587	KAT5 (1 of 2)	chr5:25266074-25275004	Y1gfpplus	Y1gfpminus	OK	15.8733	18.88	0.250264	0.326451	0.558	0.814916	no
ENSDARG00000004588	ENSDARG00000004588	sox4a	chr19:29163758-29311493	Y1gfpplus	Y1gfpminus	OK	45.2044	23.6352	-0.935525	-1.8101	0.01835	0.101467	no
ENSDARG00000004592	ENSDARG00000004592	gpr22	chr4:2419319-2508720	Y1gfpplus	Y1gfpminus	NOTEST	0.144468	0.690547	2.25699	0	1	1	no
ENSDARG00000004594	ENSDARG00000004594	znf800a	chr25:27762097-27778892	Y1gfpplus	Y1gfpminus	NOTEST	6.97786	7.26847	0.0588676	0	1	1	no
ENSDARG00000004597	ENSDARG00000004597	lrrc4ba	chr3:30521826-30585135	Y1gfpplus	Y1gfpminus	NOTEST	0.104561	0.490641	2.23032	0	1	1	no
ENSDARG00000004598	ENSDARG00000004598	or102-2	chr15:30764545-30765529	Y1gfpplus	Y1gfpminus	NOTEST	0	0	0	0	1	1	no
ENSDARG00000004616	ENSDARG00000004616	mtmr2	chr5:25276438-25288846	Y1gfpplus	Y1gfpminus	OK	16.4061	8.78311	-0.901428	-1.43033	0.04895	0.206763	no
ENSDARG00000004618	ENSDARG00000004618	stx2a	chr21:16461988-16495447	Y1gfpplus	Y1gfpminus	NOTEST	2.55659	2.39041	-0.096965	0	1	1	no
ENSDARG00000004621	ENSDARG00000004621	gpm6ab	chr1:39003222-39111338	Y1gfpplus	Y1gfpminus	OK	11.9964	48.8873	2.02686	3.0728	5e-05	0.000957874	yes
ENSDARG00000004627	ENSDARG00000004627	panx3	chr10:32011962-32027846	Y1gfpplus	Y1gfpminus	NOTEST	0.151027	0	#NAME?	0	1	1	no
ENSDARG00000004632	ENSDARG00000004632	egln1	chr11:32383281-32428576	Y1gfpplus	Y1gfpminus	OK	25.2972	10.1351	-1.31961	-1.87776	0.0046	0.0356049	yes
ENSDARG00000004633	ENSDARG00000004633	EPN3 (1 of 2)	chr1:57672359-57686557	Y1gfpplus	Y1gfpminus	NOTEST	0	0.224776	inf	0	1	1	no
ENSDARG00000004634	ENSDARG00000004634	osbp	chr1:53156865-53198357	Y1gfpplus	Y1gfpminus	OK	7.89113	7.62739	-0.0490418	-0.0683562	0.9129	0.976342	no
ENSDARG00000004635	ENSDARG00000004635	epha7	chr20:24839029-24992645	Y1gfpplus	Y1gfpminus	NOTEST	1.71446	5.35639	1.64351	0	1	1	no
ENSDARG00000004636	ENSDARG00000004636	ccdc9	chr15:26237162-26267298	Y1gfpplus	Y1gfpminus	NOTEST	6.27433	3.10143	-1.01653	0	1	1	no
ENSDARG00000004643	ENSDARG00000004643	cdhr1a	chr13:29703651-29729206	Y1gfpplus	Y1gfpminus	NOTEST	0	0.345921	inf	0	1	1	no
ENSDARG00000004647	ENSDARG00000004647	spice1	chr24:21928843-21952043	Y1gfpplus	Y1gfpminus	NOTEST	0.867634	0.876301	0.0143399	0	1	1	no
ENSDARG00000004648	ENSDARG00000004648	kctd16a	chr14:24716038-24758661	Y1gfpplus	Y1gfpminus	NOTEST	0	0.233625	inf	0	1	1	no
ENSDARG00000004658	ENSDARG00000004658	zgc:101810	chr7:8206370-8226398	Y1gfpplus	Y1gfpminus	NOTEST	0.662143	3.47089	2.39009	0	1	1	no
ENSDARG00000004665	ENSDARG00000004665	hspa5	chr5:2513292-2521203	Y1gfpplus	Y1gfpminus	OK	94.7855	85.7932	-0.143803	-0.225764	0.71395	0.897604	no
ENSDARG00000004672	ENSDARG00000004672	ptk2.1	chr16:33039138-33173290	Y1gfpplus	Y1gfpminus	OK	9.31389	16.5208	0.826826	0.837627	0.1586	0.452196	no
ENSDARG00000004680	ENSDARG00000004680	dnajb6a	chr2:29818116-29850278	Y1gfpplus	Y1gfpminus	OK	19.4544	11.441	-0.765883	-0.97642	0.1468	0.430838	no
ENSDARG00000004686	ENSDARG00000004686	FAM13C (2 of 10)	chr19:2131855-2132493	Y1gfpplus	Y1gfpminus	NOTEST	0	0	0	0	1	1	no
ENSDARG00000004687	ENSDARG00000004687	acaa1	chr24:20933763-20941317	Y1gfpplus	Y1gfpminus	NOTEST	2.33992	1.97974	-0.241149	0	1	1	no
ENSDARG00000004692	ENSDARG00000004692	nabp1a	chr9:25237524-25251712	Y1gfpplus	Y1gfpminus	OK	47.0248	49.8825	0.0851127	0.138413	0.84885	0.955398	no
ENSDARG00000004695	ENSDARG00000004695	six4a	chr13:31850765-31870925	Y1gfpplus	Y1gfpminus	OK	4.32993	9.43086	1.12304	1.32234	0.0638	0.247174	no
ENSDARG00000004696	ENSDARG00000004696	eefsec	chr6:40753450-40763109	Y1gfpplus	Y1gfpminus	NOTEST	6.67311	2.28662	-1.54514	0	1	1	no
ENSDARG00000004697	ENSDARG00000004697	rxrgb	chr20:33833759-33944628	Y1gfpplus	Y1gfpminus	NOTEST	2.84754	5.88347	1.04695	0	1	1	no
ENSDARG00000004702	ENSDARG00000004702	irf2bp2a	chr13:50416428-50422920	Y1gfpplus	Y1gfpminus	OK	24.2228	19.6415	-0.302465	-0.57866	0.4387	0.739508	no
ENSDARG00000004706	ENSDARG00000004706	syf2	chr13:46051847-46063196	Y1gfpplus	Y1gfpminus	OK	51.7125	51.5416	-0.00477668	-0.00818361	0.9907	0.996581	no
ENSDARG00000004712	ENSDARG00000004712	tbr1b	chr9:52776462-52782926	Y1gfpplus	Y1gfpminus	NOTEST	0.116526	3.91524	5.07037	0	1	1	no
ENSDARG00000004713	ENSDARG00000004713	mad2l1	chr7:58874320-58882730	Y1gfpplus	Y1gfpminus	OK	159.407	97.8907	-0.703475	-1.28098	0.0796	0.288338	no
ENSDARG00000004714	ENSDARG00000004714	tcf12	chr7:53971788-54164943	Y1gfpplus	Y1gfpminus	OK	55.8485	75.4191	0.433413	0.679428	0.31355	0.628319	no
ENSDARG00000004721	ENSDARG00000004721	mpp5b	chr20:51341072-51521276	Y1gfpplus	Y1gfpminus	NOTEST	0.193172	0.377993	0.968471	0	1	1	no
ENSDARG00000004722	ENSDARG00000004722	ddr2l	chr5:10372529-10536446	Y1gfpplus	Y1gfpminus	OK	8.81704	7.47789	-0.237663	-0.41033	0.55745	0.814916	no
ENSDARG00000004724	ENSDARG00000004724	tcea3	chr16:36529267-36552620	Y1gfpplus	Y1gfpminus	NOTEST	1.2922	6.35003	2.29693	0	1	1	no
ENSDARG00000004726	ENSDARG00000004726	trappc11	chr14:7287403-7343161	Y1gfpplus	Y1gfpminus	OK	9.18923	4.86567	-0.917305	-1.41151	0.04305	0.186926	no
ENSDARG00000004727	ENSDARG00000004727	cmss1	chr9:30741534-31027446	Y1gfpplus	Y1gfpminus	OK	27.0222	18.5874	-0.539821	-0.596398	0.3576	0.67081	no
ENSDARG00000004729	ENSDARG00000004729	tfe3a	chr8:8310713-8349721	Y1gfpplus	Y1gfpminus	OK	27.1714	3.83371	-2.82527	-3.50815	5e-05	0.000957874	yes
ENSDARG00000004735	ENSDARG00000004735	hnrnpub	chr20:35083241-35095084	Y1gfpplus	Y1gfpminus	OK	93.5536	121.202	0.373548	0.661002	0.3343	0.648778	no
ENSDARG00000004736	ENSDARG00000004736	pacrg	chr17:27404103-27567644	Y1gfpplus	Y1gfpminus	NOTEST	0.0939056	1.10183	3.55254	0	1	1	no
ENSDARG00000004745	ENSDARG00000004745	lmbr1l	chr23:27944385-27970090	Y1gfpplus	Y1gfpminus	OK	10.8968	5.93797	-0.875862	-1.24273	0.06195	0.241933	no
ENSDARG00000004748	ENSDARG00000004748	zgc:100868	chr3:39467554-39483264	Y1gfpplus	Y1gfpminus	NOTEST	0.572699	3.53034	2.62396	0	1	1	no
ENSDARG00000004753	ENSDARG00000004753	mylkb	chr6:13361806-13407931	Y1gfpplus	Y1gfpminus	NOTEST	0.0507205	0.0523174	0.044723	0	1	1	no
ENSDARG00000004754	ENSDARG00000004754	hspa4a	chr21:41542342-41583017	Y1gfpplus	Y1gfpminus	OK	17.9012	15.9353	-0.167831	-0.264122	0.68735	0.885295	no
ENSDARG00000004757	ENSDARG00000004757	ybx1	chr8:49255171-49308225	Y1gfpplus	Y1gfpminus	OK	1015.89	1042.93	0.0378974	0.06508	0.9244	0.977571	no
ENSDARG00000004763	ENSDARG00000004763	HHLA2 (1 of 4)	chr10:36463389-36479471	Y1gfpplus	Y1gfpminus	NOTEST	0.378105	0.606403	0.681491	0	1	1	no
ENSDARG00000004771	ENSDARG00000004771	ankrd10b	chr9:8985935-9024108	Y1gfpplus	Y1gfpminus	OK	13.934	24.8226	0.83304	1.05052	0.1015	0.340006	no
ENSDARG00000004774	ENSDARG00000004774	wdr36	chr5:57275952-57323452	Y1gfpplus	Y1gfpminus	OK	23.6818	18.7368	-0.337904	-0.633302	0.40435	0.707845	no
ENSDARG00000004780	ENSDARG00000004780	CCDC142	chr14:18747287-18765032	Y1gfpplus	Y1gfpminus	NOTEST	2.05018	4.74923	1.21194	0	1	1	no
ENSDARG00000004782	ENSDARG00000004782	fgfr3	chr13:13082721-13155654	Y1gfpplus	Y1gfpminus	OK	5.59484	51.3693	3.19874	3.67989	5e-05	0.000957874	yes
ENSDARG00000004785	ENSDARG00000004785	cops2	chr25:33344711-33360304	Y1gfpplus	Y1gfpminus	OK	57.8567	58.0143	0.0039226	0.00700406	0.99215	0.996581	no
ENSDARG00000004789	ENSDARG00000004789	lrp1ba	chr22:14505722-14969029	Y1gfpplus	Y1gfpminus	NOTEST	0.0553232	0.0215063	-1.36313	0	1	1	no
ENSDARG00000004794	ENSDARG00000004794	ccdc146	chr4:19111832-19157872	Y1gfpplus	Y1gfpminus	NOTEST	0.178149	0.69678	1.96762	0	1	1	no
ENSDARG00000004796	ENSDARG00000004796	mgrn1b	chr3:55701268-55726515	Y1gfpplus	Y1gfpminus	NOTEST	5.97634	5.33387	-0.16408	0	1	1	no
ENSDARG00000004798	ENSDARG00000004798	b4galt4	chr5:70729340-70747821	Y1gfpplus	Y1gfpminus	NOTEST	1.93931	1.813	-0.0971657	0	1	1	no
ENSDARG00000004803	ENSDARG00000004803	CR759920.1	chr23:3572316-3574637	Y1gfpplus	Y1gfpminus	NOTEST	0	0	0	0	1	1	no
ENSDARG00000004806	ENSDARG00000004806	grwd1	chr16:15606459-15624186	Y1gfpplus	Y1gfpminus	OK	12.198	9.95121	-0.293701	-0.280327	0.65305	0.868526	no
ENSDARG00000004823	ENSDARG00000004823	asz1	chr18:20422853-20454832	Y1gfpplus	Y1gfpminus	NOTEST	0.514943	0.179764	-1.51831	0	1	1	no
ENSDARG00000004830	ENSDARG00000004830	flot2a	chr5:44452622-44491294	Y1gfpplus	Y1gfpminus	OK	99.6623	75.1139	-0.407968	-0.618046	0.33795	0.652048	no
ENSDARG00000004836	ENSDARG00000004836	dnajc5ab	chr23:17643824-17680374	Y1gfpplus	Y1gfpminus	OK	14.6435	18.1645	0.31086	0.52846	0.44825	0.746299	no
ENSDARG00000004840	ENSDARG00000004840	rassf1	chr22:10755237-10774910	Y1gfpplus	Y1gfpminus	OK	67.7151	20.4834	-1.72502	-2.37025	0.00265	0.0231923	yes
ENSDARG00000004843	ENSDARG00000004843	foxp1a	chr23:10744236-10828928	Y1gfpplus	Y1gfpminus	OK	19.93	18.7137	-0.0908499	-0.146484	0.8177	0.941832	no
ENSDARG00000004845	ENSDARG00000004845	CU896698.1	chr22:39602061-39632809	Y1gfpplus	Y1gfpminus	NOTEST	0.832521	0	#NAME?	0	1	1	no
ENSDARG00000004851	ENSDARG00000004851	hinfp	chr5:32235493-32245823	Y1gfpplus	Y1gfpminus	NOTEST	2.34422	3.00631	0.358886	0	1	1	no
ENSDARG00000004861	ENSDARG00000004861	esrrga	chr17:29853868-29961297	Y1gfpplus	Y1gfpminus	NOTEST	0.595737	3.53594	2.56935	0	1	1	no
ENSDARG00000004864	ENSDARG00000004864	FOXR1	chr5:60144954-60153128	Y1gfpplus	Y1gfpminus	NOTEST	0	0	0	0	1	1	no
ENSDARG00000004866	ENSDARG00000004866	fam63a	chr19:8076531-8117542	Y1gfpplus	Y1gfpminus	NOTEST	6.27606	4.39859	-0.51282	0	1	1	no
ENSDARG00000004869	ENSDARG00000004869	penka	chr2:11299995-11304124	Y1gfpplus	Y1gfpminus	NOTEST	2.28541	2.30126	0.00997241	0	1	1	no
ENSDARG00000004870	ENSDARG00000004870	psen1	chr17:51726072-51754592	Y1gfpplus	Y1gfpminus	OK	9.25471	15.1481	0.710876	0.977174	0.15245	0.441023	no
ENSDARG00000004871	ENSDARG00000004871	mst1rb	chr11:36053454-36083168	Y1gfpplus	Y1gfpminus	NOTEST	0	0	0	0	1	1	no
ENSDARG00000004874	ENSDARG00000004874	spata6l	chr7:72195885-72211435	Y1gfpplus	Y1gfpminus	NOTEST	2.33083	1.38455	-0.751423	0	1	1	no
ENSDARG00000004875	ENSDARG00000004875	TMC6 (1 of 2)	chr11:46406690-46430322	Y1gfpplus	Y1gfpminus	OK	7.46838	10.3107	0.465276	0.606072	0.39915	0.704178	no
ENSDARG00000004877	ENSDARG00000004877	rock2b	chr20:33674216-33729379	Y1gfpplus	Y1gfpminus	NOTEST	0.282985	0	#NAME?	0	1	1	no
ENSDARG00000004880	ENSDARG00000004880	acsm3	chr2:44787050-44808224	Y1gfpplus	Y1gfpminus	NOTEST	2.04889	0.677701	-1.59612	0	1	1	no
ENSDARG00000004889	ENSDARG00000004889	aga	chr14:37648801-37657608	Y1gfpplus	Y1gfpminus	OK	12.9467	11.5697	-0.16224	-0.227412	0.767	0.922264	no
ENSDARG00000004891	ENSDARG00000004891	pex19	chr2:36855113-36867472	Y1gfpplus	Y1gfpminus	OK	14.7265	11.3241	-0.379014	-0.448539	0.42995	0.734255	no
ENSDARG00000004896	ENSDARG00000004896	lonp2	chr18:18134844-18415314	Y1gfpplus	Y1gfpminus	NOTEST	2.30805	1.2863	-0.843448	0	1	1	no
ENSDARG00000004898	ENSDARG00000004898	zp2l2	chr6:9855870-9862692	Y1gfpplus	Y1gfpminus	NOTEST	0	0.323697	inf	0	1	1	no
ENSDARG00000004904	ENSDARG00000004904	gys2	chr4:15862601-15892415	Y1gfpplus	Y1gfpminus	NOTEST	0	0	0	0	1	1	no
ENSDARG00000004906	ENSDARG00000004906	stip1	chr5:69801143-69817759	Y1gfpplus	Y1gfpminus	OK	64.5343	63.5642	-0.0218528	-0.0386892	0.95395	0.987036	no
ENSDARG00000004909	ENSDARG00000004909	cat	chr25:7801930-7811747	Y1gfpplus	Y1gfpminus	NOTEST	4.25036	1.94768	-1.12583	0	1	1	no
ENSDARG00000004917	ENSDARG00000004917	pcif1	chr6:55617604-55650741	Y1gfpplus	Y1gfpminus	OK	6.27219	11.4373	0.866701	1.33359	0.05765	0.229284	no
ENSDARG00000004925	ENSDARG00000004925	immp2l	chr25:21968645-22178039	Y1gfpplus	Y1gfpminus	OK	11.0049	5.53359	-0.991856	-0.939057	0.2905	0.602204	no
ENSDARG00000004926	ENSDARG00000004926	slbp	chr14:18741668-18746153	Y1gfpplus	Y1gfpminus	OK	275.346	382.535	0.474342	0.765163	0.2944	0.605644	no
ENSDARG00000004930	ENSDARG00000004930	lmo7a	chr9:22927101-23003412	Y1gfpplus	Y1gfpminus	OK	13.4965	11.5301	-0.227179	-0.223127	0.65635	0.870077	no
ENSDARG00000004931	ENSDARG00000004931	slc8a3	chr13:36597306-36666460	Y1gfpplus	Y1gfpminus	NOTEST	0.195951	1.84323	3.23368	0	1	1	no
ENSDARG00000004932	ENSDARG00000004932	kal1b	chr22:41869266-41959136	Y1gfpplus	Y1gfpminus	NOTEST	0.161053	2.72503	4.08066	0	1	1	no
ENSDARG00000004937	ENSDARG00000004937	skp2	chr21:21281875-21311207	Y1gfpplus	Y1gfpminus	OK	47.976	37.5791	-0.352383	-0.525914	0.39945	0.704178	no
ENSDARG00000004939	ENSDARG00000004939	mtdhb	chr16:44454442-44556881	Y1gfpplus	Y1gfpminus	OK	8.19187	11.6106	0.503182	0.335088	0.6429	0.863549	no
ENSDARG00000004948	ENSDARG00000004948	bccip	chr12:45877487-45930851	Y1gfpplus	Y1gfpminus	OK	89.4217	77.0667	-0.214518	-0.393615	0.5789	0.826563	no
ENSDARG00000004952	ENSDARG00000004952	rsad2	chr17:35524580-35528452	Y1gfpplus	Y1gfpminus	NOTEST	0.306251	0	#NAME?	0	1	1	no
ENSDARG00000004953	ENSDARG00000004953	mxb	chr1:6454787-6484294	Y1gfpplus	Y1gfpminus	NOTEST	0	0.212911	inf	0	1	1	no
ENSDARG00000004954	ENSDARG00000004954	grna	chr3:30065545-30092476	Y1gfpplus	Y1gfpminus	NOTEST	2.9515	0.913387	-1.69215	0	1	1	no
ENSDARG00000004956	ENSDARG00000004956	zmat2	chr21:29032630-29044110	Y1gfpplus	Y1gfpminus	OK	71.9337	76.7606	0.0936982	0.163406	0.80845	0.939032	no
ENSDARG00000004958	ENSDARG00000004958	uvssa	chr14:18970476-19055368	Y1gfpplus	Y1gfpminus	NOTEST	1.84604	3.05158	0.725121	0	1	1	no
ENSDARG00000004964	ENSDARG00000004964	cyp4t8	chr16:5504532-5584736	Y1gfpplus	Y1gfpminus	OK	2.01078	11.1264	2.46816	1.15719	0.17605	0.476451	no
ENSDARG00000004965	ENSDARG00000004965	bmp5	Zv9_scaffold3454:26980-53939	Y1gfpplus	Y1gfpminus	OK	22.5125	15.1561	-0.570829	-0.894566	0.19055	0.498992	no
ENSDARG00000004975	ENSDARG00000004975	olfcg9	chr14:17585096-17589334	Y1gfpplus	Y1gfpminus	NOTEST	0	0	0	0	1	1	no
ENSDARG00000004979	ENSDARG00000004979	elovl5	chr13:2174482-2203557	Y1gfpplus	Y1gfpminus	NOTEST	1.49112	0	#NAME?	0	1	1	no
ENSDARG00000004988	ENSDARG00000004988	ppp3ca	chr21:28352864-28470208	Y1gfpplus	Y1gfpminus	NOTEST	0.811807	7.3561	3.17973	0	1	1	no
ENSDARG00000005001	ENSDARG00000005001	grem2	chr12:48745085-48760401	Y1gfpplus	Y1gfpminus	OK	64.2504	7.21703	-3.15423	-3.13159	5e-05	0.000957874	yes
ENSDARG00000005002	ENSDARG00000005002	brf1b	chr20:20973950-21097044	Y1gfpplus	Y1gfpminus	NOTEST	5.38597	4.15861	-0.373106	0	1	1	no
ENSDARG00000005004	ENSDARG00000005004	slc5a12	chr25:36432800-36611611	Y1gfpplus	Y1gfpminus	NOTEST	0.235495	0.396186	0.750483	0	1	1	no
ENSDARG00000005010	ENSDARG00000005010	si:dkeyp-2e4.8	chr13:45429196-45438851	Y1gfpplus	Y1gfpminus	NOTEST	1.23149	1.52441	0.307841	0	1	1	no
ENSDARG00000005015	ENSDARG00000005015	TSPY2	chr8:26561009-26569017	Y1gfpplus	Y1gfpminus	OK	13.9558	16.7638	0.26448	0.474681	0.5297	0.799059	no
ENSDARG00000005023	ENSDARG00000005023	fkbp9	chr19:44161936-44211339	Y1gfpplus	Y1gfpminus	OK	70.3346	62.4569	-0.171374	-0.237213	0.71315	0.897604	no
ENSDARG00000005026	ENSDARG00000005026	tshz1	chr19:21836385-21895854	Y1gfpplus	Y1gfpminus	OK	5.59686	32.9157	2.55609	3.92527	5e-05	0.000957874	yes
ENSDARG00000005033	ENSDARG00000005033	trip4	chr7:55921207-56069928	Y1gfpplus	Y1gfpminus	NOTEST	3.76833	0.938663	-2.00525	0	1	1	no
ENSDARG00000005034	ENSDARG00000005034	ispd	chr15:33791310-33864960	Y1gfpplus	Y1gfpminus	NOTEST	2.75436	5.09113	0.886268	0	1	1	no
ENSDARG00000005039	ENSDARG00000005039	gstp1	chr4:29632401-29639074	Y1gfpplus	Y1gfpminus	OK	71.6195	93.0346	0.377414	0.837707	0.3665	0.678359	no
ENSDARG00000005049	ENSDARG00000005049	rab20	chr9:8943699-8980286	Y1gfpplus	Y1gfpminus	NOTEST	4.694	3.67452	-0.353261	0	1	1	no
ENSDARG00000005050	ENSDARG00000005050	wnt2ba	chr6:48194037-48212909	Y1gfpplus	Y1gfpminus	NOTEST	0	0.462806	inf	0	1	1	no
ENSDARG00000005057	ENSDARG00000005057	dimt1l	chr8:17704009-17712441	Y1gfpplus	Y1gfpminus	OK	9.03466	9.58769	0.0857124	0.112903	0.8703	0.961127	no
ENSDARG00000005058	ENSDARG00000005058	ncapd2	chr2:44811324-44839093	Y1gfpplus	Y1gfpminus	OK	21.5803	25.2569	0.226958	0.300032	0.59205	0.837688	no
ENSDARG00000005078	ENSDARG00000005078	eif4e3	chr23:10830269-10851547	Y1gfpplus	Y1gfpminus	OK	15.6659	13.7766	-0.185408	-0.278155	0.66945	0.876469	no
ENSDARG00000005085	ENSDARG00000005085	ggctb	chr16:57305971-57328412	Y1gfpplus	Y1gfpminus	NOTEST	2.13697	5.58264	1.38538	0	1	1	no
ENSDARG00000005092	ENSDARG00000005092	cep89	chr7:39787298-39869026	Y1gfpplus	Y1gfpminus	NOTEST	0	0.25511	inf	0	1	1	no
ENSDARG00000005095	ENSDARG00000005095	glcea	chr25:8182160-8188653	Y1gfpplus	Y1gfpminus	NOTEST	0	0.696198	inf	0	1	1	no
ENSDARG00000005098	ENSDARG00000005098	PRC1 (1 of 3)	chr21:19138090-19150691	Y1gfpplus	Y1gfpminus	OK	14.7637	13.2911	-0.151598	-0.233197	0.7431	0.912007	no
ENSDARG00000005104	ENSDARG00000005104	limk2	chr5:22606736-22646702	Y1gfpplus	Y1gfpminus	NOTEST	3.59106	7.95097	1.14672	0	1	1	no
ENSDARG00000005108	ENSDARG00000005108	oclna	chr10:2951966-2970092	Y1gfpplus	Y1gfpminus	OK	5.49129	13.9071	1.34061	1.78935	0.0179	0.0994308	no
ENSDARG00000005112	ENSDARG00000005112	cdh17	chr16:29024965-29053582	Y1gfpplus	Y1gfpminus	NOTEST	0.520945	1.57381	1.59506	0	1	1	no
ENSDARG00000005115	ENSDARG00000005115	calub	chr18:6101216-6117380	Y1gfpplus	Y1gfpminus	OK	64.7878	54.5098	-0.249206	-0.45745	0.5096	0.78888	no
ENSDARG00000005121	ENSDARG00000005121	mfn1b	chr11:45362215-45378810	Y1gfpplus	Y1gfpminus	OK	6.95477	8.88033	0.35261	0.443786	0.5105	0.789167	no
ENSDARG00000005122	ENSDARG00000005122	atp2a2b	chr21:15563062-15620070	Y1gfpplus	Y1gfpminus	OK	16.5574	19.069	0.20375	0.378642	0.59995	0.841475	no
ENSDARG00000005126	ENSDARG00000005126	large	chr4:60306638-60350267	Y1gfpplus	Y1gfpminus	NOTEST	2.17461	2.88145	0.406038	0	1	1	no
ENSDARG00000005128	ENSDARG00000005128	rnaseh2b	chr9:30704860-30712480	Y1gfpplus	Y1gfpminus	OK	143.118	151.882	0.0857491	0.133946	0.84555	0.95389	no
ENSDARG00000005134	ENSDARG00000005134	psmd11b	chr12:29897997-29911272	Y1gfpplus	Y1gfpminus	OK	41.4445	36.3213	-0.190366	-0.3644	0.62	0.854742	no
ENSDARG00000005139	ENSDARG00000005139	hhatlb	chr24:21167460-21180622	Y1gfpplus	Y1gfpminus	NOTEST	1.67539	1.57776	-0.0866201	0	1	1	no
ENSDARG00000005141	ENSDARG00000005141	camkvb	chr11:36205233-36282134	Y1gfpplus	Y1gfpminus	NOTEST	0	1.21758	inf	0	1	1	no
ENSDARG00000005150	ENSDARG00000005150	tbx20	chr16:45276184-45294903	Y1gfpplus	Y1gfpminus	NOTEST	2.31217	2.03304	-0.185614	0	1	1	no
ENSDARG00000005154	ENSDARG00000005154	aspa	chr5:65399854-65424519	Y1gfpplus	Y1gfpminus	NOTEST	0.883865	0.567461	-0.639305	0	1	1	no
ENSDARG00000005159	ENSDARG00000005159	CYTH3 (1 of 3)	chr3:56814375-56868234	Y1gfpplus	Y1gfpminus	NOTEST	2.2686	0.470767	-2.26871	0	1	1	no
ENSDARG00000005161	ENSDARG00000005161	gpib	chr13:51999267-52021093	Y1gfpplus	Y1gfpminus	NOTEST	0.451961	0.992103	1.13429	0	1	1	no
ENSDARG00000005162	ENSDARG00000005162	tpm3	chr19:11470232-11521523	Y1gfpplus	Y1gfpminus	OK	192.398	119.549	-0.686492	-1.19776	0.08255	0.29623	no
ENSDARG00000005163	ENSDARG00000005163	efr3a	chr2:42973772-43027438	Y1gfpplus	Y1gfpminus	NOTEST	0	0.139477	inf	0	1	1	no
ENSDARG00000005172	ENSDARG00000005172	dynll2b	chr21:38392295-38401717	Y1gfpplus	Y1gfpminus	OK	26.0121	39.1174	0.588625	0.96699	0.22825	0.546527	no
ENSDARG00000005173	ENSDARG00000005173	pax7a	chr11:42366286-42371484	Y1gfpplus	Y1gfpminus	OK	0	14.1049	inf	#NAME?	5e-05	0.000957874	yes
ENSDARG00000005176	ENSDARG00000005176	zgc:101040	chr18:38775553-38778119	Y1gfpplus	Y1gfpminus	NOTEST	0.191414	0.900596	2.23418	0	1	1	no
ENSDARG00000005179	ENSDARG00000005179	C17H14orf159	chr17:38908137-38946419	Y1gfpplus	Y1gfpminus	NOTEST	2.49394	0.727385	-1.77764	0	1	1	no
ENSDARG00000005185	ENSDARG00000005185	cpn1	chr12:33296005-33318402	Y1gfpplus	Y1gfpminus	OK	84.6229	23.2655	-1.86285	-2.83181	5e-05	0.000957874	yes
ENSDARG00000005186	ENSDARG00000005186	sp4	chr19:2969912-2986462	Y1gfpplus	Y1gfpminus	OK	9.81646	9.66442	-0.0225197	-0.0371463	0.95645	0.987036	no
ENSDARG00000005191	ENSDARG00000005191	ahcy	chr6:49845153-49918029	Y1gfpplus	Y1gfpminus	OK	107.322	134.618	0.326933	0.507505	0.4848	0.773117	no
ENSDARG00000005210	ENSDARG00000005210	coro2a	chr1:25571133-25620705	Y1gfpplus	Y1gfpminus	NOTEST	1.46333	5.55814	1.92535	0	1	1	no
ENSDARG00000005216	ENSDARG00000005216	zgc:158328	chr15:34549501-34617937	Y1gfpplus	Y1gfpminus	NOTEST	0	3.32964	inf	0	1	1	no
ENSDARG00000005218	ENSDARG00000005218	wrnip1	chr2:394829-410332	Y1gfpplus	Y1gfpminus	NOTEST	2.79571	0.78137	-1.83914	0	1	1	no
ENSDARG00000005220	ENSDARG00000005220	pdcd6	chr24:12531617-12591540	Y1gfpplus	Y1gfpminus	OK	20.8342	18.1172	-0.20159	-0.335033	0.6932	0.888696	no
ENSDARG00000005221	ENSDARG00000005221	desmb	chr6:13690457-13802328	Y1gfpplus	Y1gfpminus	NOTEST	0.410335	0	#NAME?	0	1	1	no
ENSDARG00000005230	ENSDARG00000005230	ssr2	chr19:11704373-11728971	Y1gfpplus	Y1gfpminus	OK	219.121	199.638	-0.134343	-0.229446	0.7385	0.908103	no
ENSDARG00000005232	ENSDARG00000005232	ccdc85ca	chr17:17744521-17859842	Y1gfpplus	Y1gfpminus	OK	6.03218	19.5207	1.69426	1.95769	0.00105	0.0115945	yes
ENSDARG00000005236	ENSDARG00000005236	srcap	chr12:28632750-28663320	Y1gfpplus	Y1gfpminus	OK	6.44252	8.79264	0.448672	0.828107	0.2544	0.56294	no
ENSDARG00000005246	ENSDARG00000005246	asb3	chr12:25570998-25587246	Y1gfpplus	Y1gfpminus	OK	9.68145	10.4607	0.111678	0.134592	0.84995	0.955543	no
ENSDARG00000005251	ENSDARG00000005251	rpe	chr9:25042357-25064806	Y1gfpplus	Y1gfpminus	OK	64.1166	41.0734	-0.642492	-1.04578	0.13645	0.41206	no
ENSDARG00000005254	ENSDARG00000005254	kdelr2a	chr3:18104766-18113441	Y1gfpplus	Y1gfpminus	OK	77.4306	72.9474	-0.0860483	-0.152499	0.8227	0.943275	no
ENSDARG00000005257	ENSDARG00000005257	GBGT1 (1 of 10)	chr5:25390449-25394706	Y1gfpplus	Y1gfpminus	NOTEST	0	0	0	0	1	1	no
ENSDARG00000005271	ENSDARG00000005271	zc3h12a	chr16:4965734-4989121	Y1gfpplus	Y1gfpminus	NOTEST	0.0779922	0.172446	1.14475	0	1	1	no
ENSDARG00000005273	ENSDARG00000005273	ergic1	chr14:19668925-19715121	Y1gfpplus	Y1gfpminus	OK	23.5162	15.5126	-0.600216	-0.966594	0.1523	0.441023	no
ENSDARG00000005274	ENSDARG00000005274	rad52	chr25:21769144-21827148	Y1gfpplus	Y1gfpminus	NOTEST	7.19502	8.02404	0.15733	0	1	1	no
ENSDARG00000005284	ENSDARG00000005284	fbxl15	chr12:46614176-46621518	Y1gfpplus	Y1gfpminus	NOTEST	1.45526	0.956897	-0.60484	0	1	1	no
ENSDARG00000005314	ENSDARG00000005314	CALHM1 (1 of 2)	chr1:50007915-50011851	Y1gfpplus	Y1gfpminus	NOTEST	0	0.630441	inf	0	1	1	no
ENSDARG00000005315	ENSDARG00000005315	celf1	chr7:39928129-39963046	Y1gfpplus	Y1gfpminus	OK	46.6355	67.7536	0.538867	0.99037	0.1545	0.443625	no
ENSDARG00000005318	ENSDARG00000005318	stam2	chr9:39095645-39117459	Y1gfpplus	Y1gfpminus	OK	16.6325	13.3724	-0.314754	-0.527967	0.4598	0.755499	no
ENSDARG00000005320	ENSDARG00000005320	nipsnap1	chr5:13120759-13151757	Y1gfpplus	Y1gfpminus	NOTEST	0	0	0	0	1	1	no
ENSDARG00000005327	ENSDARG00000005327	ftr66	chr2:37483756-37491164	Y1gfpplus	Y1gfpminus	NOTEST	0	0	0	0	1	1	no
ENSDARG00000005332	ENSDARG00000005332	lipi	chr24:24694438-24709739	Y1gfpplus	Y1gfpminus	NOTEST	0	0	0	0	1	1	no
ENSDARG00000005333	ENSDARG00000005333	tln1	chr10:8107186-8299534	Y1gfpplus	Y1gfpminus	OK	12.2552	5.83423	-1.07078	-1.69706	0.00885	0.0588844	no
ENSDARG00000005335	ENSDARG00000005335	slc22a4	chr21:44228125-44233848	Y1gfpplus	Y1gfpminus	NOTEST	0.289449	0	#NAME?	0	1	1	no
ENSDARG00000005343	ENSDARG00000005343	ccdc85al	chr6:6653739-6692636	Y1gfpplus	Y1gfpminus	NOTEST	0.733013	0.759591	0.0513828	0	1	1	no
ENSDARG00000005350	ENSDARG00000005350	dip2ba	chr23:27599358-27683181	Y1gfpplus	Y1gfpminus	NOTEST	6.18002	5.22642	-0.241787	0	1	1	no
ENSDARG00000005355	ENSDARG00000005355	larp6	chr18:345026-355125	Y1gfpplus	Y1gfpminus	OK	12.3828	8.47417	-0.547191	-0.691981	0.27205	0.581292	no
ENSDARG00000005356	ENSDARG00000005356	tyro3	chr17:10040434-10099711	Y1gfpplus	Y1gfpminus	NOTEST	1.91778	0.916253	-1.06562	0	1	1	no
ENSDARG00000005359	ENSDARG00000005359	sucla2	chr6:9947905-9967715	Y1gfpplus	Y1gfpminus	OK	40.8991	39.9952	-0.0322448	-0.0576863	0.93705	0.981793	no
ENSDARG00000005364	ENSDARG00000005364	grin3b	chr2:26208697-26308423	Y1gfpplus	Y1gfpminus	NOTEST	0.134836	0.172144	0.352415	0	1	1	no
ENSDARG00000005368	ENSDARG00000005368	mcamb	chr15:22625409-22696300	Y1gfpplus	Y1gfpminus	OK	120.237	5.36272	-4.48678	-6.71582	5e-05	0.000957874	yes
ENSDARG00000005371	ENSDARG00000005371	gprc6a	chr16:34466668-34478265	Y1gfpplus	Y1gfpminus	NOTEST	0	0	0	0	1	1	no
ENSDARG00000005372	ENSDARG00000005372	camk4	chr5:57172459-57257542	Y1gfpplus	Y1gfpminus	NOTEST	0	0.389001	inf	0	1	1	no
ENSDARG00000005374	ENSDARG00000005374	tubgcp4	chr7:54342780-54408828	Y1gfpplus	Y1gfpminus	OK	12.1151	15.097	0.317458	0.32319	0.65955	0.872111	no
ENSDARG00000005377	ENSDARG00000005377	cldn10b	chr9:267615-337946	Y1gfpplus	Y1gfpminus	NOTEST	0	0.312309	inf	0	1	1	no
ENSDARG00000005382	ENSDARG00000005382	prdm9	chr12:10756258-10770972	Y1gfpplus	Y1gfpminus	NOTEST	8.58934	7.71912	-0.154111	0	1	1	no
ENSDARG00000005392	ENSDARG00000005392	slc5a5	chr8:13881900-13899501	Y1gfpplus	Y1gfpminus	NOTEST	0	0.298759	inf	0	1	1	no
ENSDARG00000005394	ENSDARG00000005394	dnmt3aa	chr20:47240389-47366549	Y1gfpplus	Y1gfpminus	NOTEST	0.599296	1.961	1.71025	0	1	1	no
ENSDARG00000005397	ENSDARG00000005397	trim3b	chr10:26765284-26798419	Y1gfpplus	Y1gfpminus	OK	10.6667	13.4985	0.339687	0.422152	0.49925	0.782562	no
ENSDARG00000005414	ENSDARG00000005414	grapa	chr3:39622242-39642803	Y1gfpplus	Y1gfpminus	OK	15.7008	0.367371	-5.41746	-1.99974	0.1309	0.40094	no
ENSDARG00000005416	ENSDARG00000005416	map3k5	chr20:3038769-3120460	Y1gfpplus	Y1gfpminus	NOTEST	1.96988	0.679002	-1.53662	0	1	1	no
ENSDARG00000005419	ENSDARG00000005419	il1b	chr10:46393913-46401024	Y1gfpplus	Y1gfpminus	OK	15.3177	0.644675	-4.57048	-2.9082	0.15295	0.441023	no
ENSDARG00000005423	ENSDARG00000005423	pgam1a	chr13:31613914-31621589	Y1gfpplus	Y1gfpminus	OK	19.8559	7.90156	-1.32936	-0.51657	0.172	0.470608	no
ENSDARG00000005425	ENSDARG00000005425	wdfy1	chr15:42020386-42084656	Y1gfpplus	Y1gfpminus	NOTEST	7.35455	7.28703	-0.013307	0	1	1	no
ENSDARG00000005446	ENSDARG00000005446	ckap5	chr25:4993892-5038975	Y1gfpplus	Y1gfpminus	OK	38.2194	37.578	-0.0244187	-0.0432611	0.94805	0.984426	no
ENSDARG00000005448	ENSDARG00000005448	mtfmt	chr7:54208152-54216652	Y1gfpplus	Y1gfpminus	NOTEST	6.26809	6.74446	0.105678	0	1	1	no
ENSDARG00000005451	ENSDARG00000005451	gdi2	chr4:10528778-10542154	Y1gfpplus	Y1gfpminus	OK	207.195	126.286	-0.714301	-1.41805	0.06385	0.247237	no
ENSDARG00000005453	ENSDARG00000005453	foxp2	chr4:5805163-5956389	Y1gfpplus	Y1gfpminus	NOTEST	1.49849	6.16919	2.04157	0	1	1	no
ENSDARG00000005454	ENSDARG00000005454	tacc3	chr13:36282171-36293842	Y1gfpplus	Y1gfpminus	OK	49.5356	28.6654	-0.789154	-1.28837	0.0503	0.210275	no
ENSDARG00000005456	ENSDARG00000005456	katnb1	chr7:53614153-53740410	Y1gfpplus	Y1gfpminus	OK	8.74707	12.9676	0.568038	0.908808	0.21865	0.53753	no
ENSDARG00000005458	ENSDARG00000005458	csnk1g2a	chr2:22496684-22536400	Y1gfpplus	Y1gfpminus	OK	46.8859	45.9775	-0.0282253	-0.0504826	0.94365	0.983042	no
ENSDARG00000005462	ENSDARG00000005462	KIF4A	chr21:43273689-43308834	Y1gfpplus	Y1gfpminus	OK	10.2155	7.46957	-0.451665	-0.69605	0.2582	0.565536	no
ENSDARG00000005463	ENSDARG00000005463	slc30a1a	chr20:13808896-13837871	Y1gfpplus	Y1gfpminus	NOTEST	4.03927	3.10537	-0.37933	0	1	1	no
ENSDARG00000005464	ENSDARG00000005464	dnase1l3	chr23:19990136-20004409	Y1gfpplus	Y1gfpminus	NOTEST	9.44909	1.78345	-2.4055	0	1	1	no
ENSDARG00000005468	ENSDARG00000005468	irf2bp1	chr18:44769996-44777969	Y1gfpplus	Y1gfpminus	OK	8.63882	11.5168	0.414836	0.580111	0.34485	0.65978	no
ENSDARG00000005470	ENSDARG00000005470	kif5aa	chr9:187973-218155	Y1gfpplus	Y1gfpminus	NOTEST	0.411722	4.39464	3.416	0	1	1	no
ENSDARG00000005476	ENSDARG00000005476	nav3	chr4:19635814-19926287	Y1gfpplus	Y1gfpminus	NOTEST	3.63755	4.65236	0.354997	0	1	1	no
ENSDARG00000005479	ENSDARG00000005479	tenm3	chr1:39750403-40142441	Y1gfpplus	Y1gfpminus	OK	8.49934	16.3381	0.942813	1.24736	0.03865	0.172859	no
ENSDARG00000005481	ENSDARG00000005481	nfkbiaa	chr20:16922346-16925201	Y1gfpplus	Y1gfpminus	OK	30.9	15.3887	-1.00574	-1.40519	0.05365	0.218766	no
ENSDARG00000005482	ENSDARG00000005482	rapgef2	chr14:50716243-50966935	Y1gfpplus	Y1gfpminus	OK	7.28269	7.81083	0.101003	0.145423	0.7984	0.934497	no
ENSDARG00000005485	ENSDARG00000005485	ucmab	chr25:8246452-8252315	Y1gfpplus	Y1gfpminus	NOTEST	0.232202	0.828889	1.8358	0	1	1	no
ENSDARG00000005500	ENSDARG00000005500	dgcr6	chr8:1819016-1831356	Y1gfpplus	Y1gfpminus	OK	13.3949	15.3924	0.200529	0.27528	0.71245	0.897045	no
ENSDARG00000005510	ENSDARG00000005510	gdf6b	chr19:23485442-23491192	Y1gfpplus	Y1gfpminus	NOTEST	0.464583	8.4194	4.17971	0	1	1	no
ENSDARG00000005513	ENSDARG00000005513	naca	chr23:18019710-18045223	Y1gfpplus	Y1gfpminus	OK	1551.1	1385.65	-0.162725	-0.287743	0.6769	0.881057	no
ENSDARG00000005518	ENSDARG00000005518	slc5a9	chr8:15771514-15785883	Y1gfpplus	Y1gfpminus	NOTEST	0	0.307092	inf	0	1	1	no
ENSDARG00000005522	ENSDARG00000005522	galr1	chr19:22404268-22407924	Y1gfpplus	Y1gfpminus	NOTEST	0	0	0	0	1	1	no
ENSDARG00000005525	ENSDARG00000005525	acy3.2	chr1:52975994-53005419	Y1gfpplus	Y1gfpminus	OK	10.1921	17.9028	0.812741	0.562255	0.5771	0.825894	no
ENSDARG00000005526	ENSDARG00000005526	igfn1.1	chr6:46780776-46878428	Y1gfpplus	Y1gfpminus	NOTEST	0.536108	2.05005	1.93506	0	1	1	no
ENSDARG00000005536	ENSDARG00000005536	ubr7	chr20:27122648-27137316	Y1gfpplus	Y1gfpminus	OK	17.8287	21.9493	0.299973	0.458947	0.51545	0.791877	no
ENSDARG00000005540	ENSDARG00000005540	xpo7	chr10:20104112-20135114	Y1gfpplus	Y1gfpminus	OK	26.5811	19.2871	-0.462764	-0.846105	0.2337	0.551853	no
ENSDARG00000005541	ENSDARG00000005541	wif1	chr4:11996286-12021242	Y1gfpplus	Y1gfpminus	OK	8.0777	15.3291	0.924259	1.28503	0.07585	0.279611	no
ENSDARG00000005544	ENSDARG00000005544	btbd3a	chr1:51700752-51711797	Y1gfpplus	Y1gfpminus	NOTEST	6.13154	4.70334	-0.382564	0	1	1	no
ENSDARG00000005547	ENSDARG00000005547	rint1	chr4:17563040-17580734	Y1gfpplus	Y1gfpminus	NOTEST	3.56387	3.5296	-0.013941	0	1	1	no
ENSDARG00000005549	ENSDARG00000005549	ZNF710 (1 of 2)	chr7:31546418-31551541	Y1gfpplus	Y1gfpminus	OK	6.59486	8.51472	0.368617	0.481925	0.4323	0.735426	no
ENSDARG00000005551	ENSDARG00000005551	hnrnph1l	chr21:28913520-28925825	Y1gfpplus	Y1gfpminus	OK	95.3137	102.628	0.106666	0.198188	0.78295	0.929045	no
ENSDARG00000005559	ENSDARG00000005559	pou4f1	chr6:4432340-4435280	Y1gfpplus	Y1gfpminus	NOTEST	0.882567	5.49822	2.63919	0	1	1	no
ENSDARG00000005560	ENSDARG00000005560	ywhah	chr10:16980963-16985015	Y1gfpplus	Y1gfpminus	OK	44.1903	98.9789	1.16339	2.39926	0.00365	0.0296674	yes
ENSDARG00000005561	ENSDARG00000005561	gfm2	chr5:36196376-36234497	Y1gfpplus	Y1gfpminus	OK	8.90754	8.89928	-0.00133834	-0.000921369	0.99325	0.996581	no
ENSDARG00000005565	ENSDARG00000005565	entpd8	chr6:40969620-40988238	Y1gfpplus	Y1gfpminus	NOTEST	0.549266	0.700747	0.351389	0	1	1	no
ENSDARG00000005567	ENSDARG00000005567	map2k6	chr12:37500254-37551068	Y1gfpplus	Y1gfpminus	OK	47.683	55.9807	0.231455	0.414516	0.54215	0.806176	no
ENSDARG00000005574	ENSDARG00000005574	vsx2	chr17:31711749-31718780	Y1gfpplus	Y1gfpminus	NOTEST	0.764366	2.4044	1.65334	0	1	1	no
ENSDARG00000005576	ENSDARG00000005576	mphosph8	chr9:22495806-22522321	Y1gfpplus	Y1gfpminus	OK	23.7063	26.2232	0.145572	0.263134	0.71655	0.898936	no
ENSDARG00000005578	ENSDARG00000005578	ugp2a	chr1:51506477-51527871	Y1gfpplus	Y1gfpminus	NOTEST	1.95583	0.790541	-1.30687	0	1	1	no
ENSDARG00000005586	ENSDARG00000005586	zbtb20	chr5:70529666-70657589	Y1gfpplus	Y1gfpminus	NOTEST	0.659734	1.25175	0.92399	0	1	1	no
ENSDARG00000005590	ENSDARG00000005590	mtf2	chr2:10395902-10423736	Y1gfpplus	Y1gfpminus	OK	8.87976	7.88837	-0.170794	-0.242916	0.68725	0.885295	no
ENSDARG00000005593	ENSDARG00000005593	rxrga	chr2:20495130-20547786	Y1gfpplus	Y1gfpminus	NOTEST	4.02083	6.83364	0.765162	0	1	1	no
ENSDARG00000005595	ENSDARG00000005595	adgb	chr20:31968257-32046090	Y1gfpplus	Y1gfpminus	NOTEST	0.420799	0.524203	0.316994	0	1	1	no
ENSDARG00000005600	ENSDARG00000005600	bmpr1ba	chr5:8817824-8842843	Y1gfpplus	Y1gfpminus	OK	4.07086	13.0043	1.67558	1.88635	0.0084	0.0563526	no
ENSDARG00000005606	ENSDARG00000005606	paxip1	chr2:29617507-29638235	Y1gfpplus	Y1gfpminus	OK	6.60914	9.89492	0.582225	0.922607	0.2094	0.527402	no
ENSDARG00000005612	ENSDARG00000005612	aph1b	chr7:30513431-30523444	Y1gfpplus	Y1gfpminus	OK	35.8055	45.1051	0.333108	0.572174	0.39035	0.698764	no
ENSDARG00000005616	ENSDARG00000005616	bfb	chr21:26832257-26838389	Y1gfpplus	Y1gfpminus	NOTEST	0	1.06657	inf	0	1	1	no
ENSDARG00000005619	ENSDARG00000005619	nek2	chr20:13797904-13808684	Y1gfpplus	Y1gfpminus	NOTEST	5.78751	5.76271	-0.00619468	0	1	1	no
ENSDARG00000005620	ENSDARG00000005620	ehd1a	chr14:48374809-48405920	Y1gfpplus	Y1gfpminus	NOTEST	5.4096	2.69509	-1.00519	0	1	1	no
ENSDARG00000005625	ENSDARG00000005625	tmem57a	chr19:29786601-29818417	Y1gfpplus	Y1gfpminus	NOTEST	3.95466	3.39934	-0.218302	0	1	1	no
ENSDARG00000005626	ENSDARG00000005626	RHOU (1 of 3)	chr1:54545843-54554610	Y1gfpplus	Y1gfpminus	NOTEST	0.17496	4.48468	4.67991	0	1	1	no
ENSDARG00000005627	ENSDARG00000005627	CABZ01068209.1	chr17:53870944-53875449	Y1gfpplus	Y1gfpminus	NOTEST	0.162331	0	#NAME?	0	1	1	no
ENSDARG00000005628	ENSDARG00000005628	evx1	chr19:19183715-19336956	Y1gfpplus	Y1gfpminus	NOTEST	0	2.21	inf	0	1	1	no
ENSDARG00000005629	ENSDARG00000005629	smyd2b	chr20:588914-606888	Y1gfpplus	Y1gfpminus	NOTEST	1.11155	7.12435	2.68018	0	1	1	no
ENSDARG00000005640	ENSDARG00000005640	adat3	chr9:42108967-42113141	Y1gfpplus	Y1gfpminus	NOTEST	4.36423	3.26989	-0.416485	0	1	1	no
ENSDARG00000005642	ENSDARG00000005642	fbxw5	chr5:62966076-62989888	Y1gfpplus	Y1gfpminus	NOTEST	6.81623	6.68291	-0.0284962	0	1	1	no
ENSDARG00000005643	ENSDARG00000005643	gcat	chr3:27036863-27045055	Y1gfpplus	Y1gfpminus	OK	29.6372	21.2278	-0.481458	-0.834117	0.2596	0.566463	no
ENSDARG00000005645	ENSDARG00000005645	robo3	chr10:32312897-32518450	Y1gfpplus	Y1gfpminus	OK	9.65291	21.3323	1.14401	2.0281	0.00425	0.0334997	yes
ENSDARG00000005648	ENSDARG00000005648	olfml2a	chr8:43320595-43384688	Y1gfpplus	Y1gfpminus	NOTEST	0.474919	0.28972	-0.713023	0	1	1	no
ENSDARG00000005651	ENSDARG00000005651	hrasb	chr7:51095604-51108336	Y1gfpplus	Y1gfpminus	OK	10.8965	13.7224	0.332667	0.490239	0.46885	0.762508	no
ENSDARG00000005652	ENSDARG00000005652	man1a1	chr20:41052784-41274369	Y1gfpplus	Y1gfpminus	OK	7.87767	1.18413	-2.73395	-3.72763	0.0001	0.0017716	yes
ENSDARG00000005670	ENSDARG00000005670	ttbk2	chr17:45375886-45414385	Y1gfpplus	Y1gfpminus	NOTEST	0.133777	0.414485	1.63149	0	1	1	no
ENSDARG00000005673	ENSDARG00000005673	f3b	chr2:14921324-14928306	Y1gfpplus	Y1gfpminus	OK	38.2608	40.2076	0.071599	0.123055	0.8565	0.958301	no
ENSDARG00000005675	ENSDARG00000005675	sec61al2	chr6:42309320-42320018	Y1gfpplus	Y1gfpminus	OK	71.5971	64.8282	-0.143278	-0.238556	0.7251	0.902391	no
ENSDARG00000005679	ENSDARG00000005679	TRIP10 (1 of 2)	chr3:55285728-55351822	Y1gfpplus	Y1gfpminus	OK	11.6728	3.24638	-1.84625	-2.14474	0.00425	0.0334997	yes
ENSDARG00000005690	ENSDARG00000005690	si:ch211-196h16.11	chr1:55513599-55537156	Y1gfpplus	Y1gfpminus	NOTEST	1.00212	2.27074	1.18011	0	1	1	no
ENSDARG00000005699	ENSDARG00000005699	ddx19	chr11:3585466-3597690	Y1gfpplus	Y1gfpminus	OK	44.8512	41.4628	-0.11333	-0.222273	0.76895	0.923483	no
ENSDARG00000005704	ENSDARG00000005704	eps8l3	chr8:26160945-26191652	Y1gfpplus	Y1gfpminus	NOTEST	0.297117	0	#NAME?	0	1	1	no
ENSDARG00000005713	ENSDARG00000005713	ethe1	chr16:57829772-57846922	Y1gfpplus	Y1gfpminus	NOTEST	2.32335	2.4005	0.0471308	0	1	1	no
ENSDARG00000005716	ENSDARG00000005716	olfml2ba	chr20:33816763-33833755	Y1gfpplus	Y1gfpminus	NOTEST	0.17881	0.182336	0.0281661	0	1	1	no
ENSDARG00000005738	ENSDARG00000005738	rpf1	chr11:16479322-16500469	Y1gfpplus	Y1gfpminus	OK	39.0633	29.4066	-0.409672	-0.654025	0.32575	0.639497	no
ENSDARG00000005739	ENSDARG00000005739	gpm6ba	chr1:27890264-27976036	Y1gfpplus	Y1gfpminus	NOTEST	0.817611	3.60368	2.13998	0	1	1	no
ENSDARG00000005749	ENSDARG00000005749	cand2	chr22:33734308-33748937	Y1gfpplus	Y1gfpminus	NOTEST	0.1132	0.844691	2.89955	0	1	1	no
ENSDARG00000005754	ENSDARG00000005754	ptprfb	chr2:17349917-17718646	Y1gfpplus	Y1gfpminus	OK	5.36522	17.6937	1.72153	1.3196	0.03805	0.171331	no
ENSDARG00000005756	ENSDARG00000005756	dync1i2a	chr9:3168614-3217888	Y1gfpplus	Y1gfpminus	NOTEST	6.51088	4.02067	-0.695415	0	1	1	no
ENSDARG00000005762	ENSDARG00000005762	col14a1a	chr16:16979934-17345959	Y1gfpplus	Y1gfpminus	OK	4.18486	11.5859	1.46911	1.45397	0.00815	0.0550295	no
ENSDARG00000005772	ENSDARG00000005772	tsr2	chr8:8885914-8894486	Y1gfpplus	Y1gfpminus	OK	79.3282	62.7847	-0.337422	-0.65211	0.39695	0.703921	no
ENSDARG00000005774	ENSDARG00000005774	pl10	chr6:59558984-59576607	Y1gfpplus	Y1gfpminus	OK	89.5037	106.318	0.248362	0.458527	0.5222	0.795445	no
ENSDARG00000005775	ENSDARG00000005775	scn8aa	chr23:27484215-27586062	Y1gfpplus	Y1gfpminus	NOTEST	0.202932	2.28503	3.49314	0	1	1	no
ENSDARG00000005776	ENSDARG00000005776	guk1b	chr8:18750347-18758898	Y1gfpplus	Y1gfpminus	NOTEST	0	0	0	0	1	1	no
ENSDARG00000005780	ENSDARG00000005780	npy8br	chr8:53905430-53914042	Y1gfpplus	Y1gfpminus	NOTEST	1.50746	0.12597	-3.58096	0	1	1	no
ENSDARG00000005783	ENSDARG00000005783	ncanb	chr22:18088958-18246509	Y1gfpplus	Y1gfpminus	NOTEST	0	0.589633	inf	0	1	1	no
ENSDARG00000005785	ENSDARG00000005785	elovl7b	chr10:46572429-46574201	Y1gfpplus	Y1gfpminus	OK	0.700952	12.0517	4.10377	1.96488	0.25135	0.561256	no
ENSDARG00000005786	ENSDARG00000005786	ppm1f	chr5:14383695-14404537	Y1gfpplus	Y1gfpminus	NOTEST	0.422145	0.203388	-1.05351	0	1	1	no
ENSDARG00000005789	ENSDARG00000005789	enpp1	chr20:13318054-13435784	Y1gfpplus	Y1gfpminus	OK	17.9845	3.98302	-2.17482	-1.63315	0.0022	0.0204038	yes
ENSDARG00000005791	ENSDARG00000005791	rpl28	chr16:55535266-55539621	Y1gfpplus	Y1gfpminus	OK	3689.27	3059.76	-0.269915	-0.674354	0.4867	0.774703	no
ENSDARG00000005799	ENSDARG00000005799	smim14	chr1:22071716-22082402	Y1gfpplus	Y1gfpminus	NOTEST	0.258207	0.938507	1.86184	0	1	1	no
ENSDARG00000005800	ENSDARG00000005800	ampd3a	chr7:68720559-68766874	Y1gfpplus	Y1gfpminus	NOTEST	0	0.0480222	inf	0	1	1	no
ENSDARG00000005814	ENSDARG00000005814	klhl10a	chr17:4153721-4162413	Y1gfpplus	Y1gfpminus	NOTEST	0	0	0	0	1	1	no
ENSDARG00000005821	ENSDARG00000005821	ncf2	chr7:44052033-44068550	Y1gfpplus	Y1gfpminus	NOTEST	6.71672	0.278627	-4.59135	0	1	1	no
ENSDARG00000005823	ENSDARG00000005823	slc39a10	chr9:25954021-25984469	Y1gfpplus	Y1gfpminus	OK	9.6196	10.4432	0.118512	0.211584	0.7725	0.925403	no
ENSDARG00000005827	ENSDARG00000005827	eif2s1a	chr17:34411474-34422151	Y1gfpplus	Y1gfpminus	OK	71.0735	53.3825	-0.412945	-0.829441	0.2923	0.604665	no
ENSDARG00000005828	ENSDARG00000005828	faima	chr9:24781686-24798825	Y1gfpplus	Y1gfpminus	NOTEST	2.72665	3.15525	0.210622	0	1	1	no
ENSDARG00000005832	ENSDARG00000005832	anapc2	chr5:62867204-62892202	Y1gfpplus	Y1gfpminus	NOTEST	8.8831	6.88712	-0.367163	0	1	1	no
ENSDARG00000005834	ENSDARG00000005834	gatad2b	chr19:43237472-43265612	Y1gfpplus	Y1gfpminus	OK	6.69402	10.6843	0.674542	1.20444	0.1057	0.350047	no
ENSDARG00000005840	ENSDARG00000005840	got2b	chr7:53223522-53249061	Y1gfpplus	Y1gfpminus	OK	29.2746	40.7807	0.478237	0.820637	0.2406	0.558036	no
ENSDARG00000005841	ENSDARG00000005841	tnni2a.2	chr25:32081876-32091873	Y1gfpplus	Y1gfpminus	NOTEST	0	0.135196	inf	0	1	1	no
ENSDARG00000005842	ENSDARG00000005842	cd9a	chr18:6208513-6229857	Y1gfpplus	Y1gfpminus	NOTEST	4.06808	5.18147	0.349014	0	1	1	no
ENSDARG00000005846	ENSDARG00000005846	SP5 (1 of 3)	chr6:3625018-3628053	Y1gfpplus	Y1gfpminus	NOTEST	0	0.453085	inf	0	1	1	no
ENSDARG00000005853	ENSDARG00000005853	slc25a6	chr9:35834837-35843204	Y1gfpplus	Y1gfpminus	NOTEST	0	0.883546	inf	0	1	1	no
ENSDARG00000005861	ENSDARG00000005861	ralgapa2	chr17:41586534-41914572	Y1gfpplus	Y1gfpminus	NOTEST	3.32666	1.16129	-1.51834	0	1	1	no
ENSDARG00000005865	ENSDARG00000005865	or131-1	chr15:17165783-17167320	Y1gfpplus	Y1gfpminus	NOTEST	0	0	0	0	1	1	no
ENSDARG00000005867	ENSDARG00000005867	gon4l	chr16:31222896-31264168	Y1gfpplus	Y1gfpminus	NOTEST	4.01708	5.00601	0.317513	0	1	1	no
ENSDARG00000005870	ENSDARG00000005870	mmadhc	chr9:24082844-24090969	Y1gfpplus	Y1gfpminus	OK	13.3461	12.5555	-0.0880945	-0.131848	0.84535	0.95389	no
ENSDARG00000005872	ENSDARG00000005872	arhgap28	chr24:43551497-43591420	Y1gfpplus	Y1gfpminus	NOTEST	3.35022	2.02677	-0.725075	0	1	1	no
ENSDARG00000005879	ENSDARG00000005879	zgc:112334	chr22:53662-237175	Y1gfpplus	Y1gfpminus	NOTEST	0.267686	0.348147	0.379155	0	1	1	no
ENSDARG00000005883	ENSDARG00000005883	rfx1a	chr3:18971097-19022549	Y1gfpplus	Y1gfpminus	NOTEST	1.15689	2.90914	1.33034	0	1	1	no
ENSDARG00000005891	ENSDARG00000005891	cyb5r3	chr4:10869198-10875323	Y1gfpplus	Y1gfpminus	OK	34.4317	15.4547	-1.15569	-1.63394	0.0156	0.0893755	no
ENSDARG00000005894	ENSDARG00000005894	slc7a9	chr7:39903265-39920806	Y1gfpplus	Y1gfpminus	NOTEST	1.25157	0.487487	-1.36031	0	1	1	no
ENSDARG00000005897	ENSDARG00000005897	dera	chr4:11817013-11830942	Y1gfpplus	Y1gfpminus	NOTEST	5.63762	2.93834	-0.940086	0	1	1	no
ENSDARG00000005901	ENSDARG00000005901	AIM1L	chr19:50040855-50060868	Y1gfpplus	Y1gfpminus	NOTEST	0.437384	2.1841	2.32007	0	1	1	no
ENSDARG00000005908	ENSDARG00000005908	clk4b	chr21:31048180-31068381	Y1gfpplus	Y1gfpminus	OK	34.4087	34.7253	0.0132169	0.0217017	0.97405	0.993696	no
ENSDARG00000005913	ENSDARG00000005913	TGM1 (1 of 6)	chr23:40504870-40523710	Y1gfpplus	Y1gfpminus	NOTEST	0.13055	0	#NAME?	0	1	1	no
ENSDARG00000005915	ENSDARG00000005915	tcf3a	chr2:57776874-57853745	Y1gfpplus	Y1gfpminus	NOTEST	4.1696	6.47061	0.633995	0	1	1	no
ENSDARG00000005916	ENSDARG00000005916	srpk3	chr8:8836324-8884205	Y1gfpplus	Y1gfpminus	NOTEST	1.45816	4.9231	1.75542	0	1	1	no
ENSDARG00000005924	ENSDARG00000005924	serpina10a	chr20:27326638-27411298	Y1gfpplus	Y1gfpminus	NOTEST	4.94649	4.59845	-0.105257	0	1	1	no
ENSDARG00000005926	ENSDARG00000005926	ak2	chr19:36967042-36977274	Y1gfpplus	Y1gfpminus	OK	176.126	147.782	-0.253137	-0.445004	0.5228	0.79548	no
ENSDARG00000005927	ENSDARG00000005927	tbc1d17	chr3:30318056-30337417	Y1gfpplus	Y1gfpminus	NOTEST	6.21092	4.89708	-0.342887	0	1	1	no
ENSDARG00000005941	ENSDARG00000005941	yes1	chr2:30986803-31092329	Y1gfpplus	Y1gfpminus	OK	17.1856	28.3773	0.723535	0.968481	0.10205	0.340742	no
ENSDARG00000005942	ENSDARG00000005942	v2rl1	chr18:32452938-32469977	Y1gfpplus	Y1gfpminus	NOTEST	0	0	0	0	1	1	no
ENSDARG00000005943	ENSDARG00000005943	htra4	chr5:28574610-28598473	Y1gfpplus	Y1gfpminus	NOTEST	0.164976	0.222511	0.431625	0	1	1	no
ENSDARG00000005944	ENSDARG00000005944	gnb1b	chr6:53177552-53207222	Y1gfpplus	Y1gfpminus	NOTEST	0.739664	1.27776	0.788672	0	1	1	no
ENSDARG00000005945	ENSDARG00000005945	sart1	chr21:26672078-26807688	Y1gfpplus	Y1gfpminus	OK	13.7367	17.1422	0.319518	0.239694	0.72805	0.903656	no
ENSDARG00000005947	ENSDARG00000005947	slc16a9b	chr12:8248792-8266826	Y1gfpplus	Y1gfpminus	OK	33.2902	50.2153	0.593028	0.836234	0.2018	0.514063	no
ENSDARG00000005948	ENSDARG00000005948	ankmy2a	chr15:33865009-33887075	Y1gfpplus	Y1gfpminus	NOTEST	3.67639	4.90426	0.415747	0	1	1	no
ENSDARG00000005959	ENSDARG00000005959	echdc1	chr16:6495160-6506187	Y1gfpplus	Y1gfpminus	NOTEST	3.09066	1.36764	-1.17623	0	1	1	no
ENSDARG00000005966	ENSDARG00000005966	slc4a5	chr11:21370852-21448219	Y1gfpplus	Y1gfpminus	NOTEST	0.0504689	0	#NAME?	0	1	1	no
ENSDARG00000005972	ENSDARG00000005972	ric8b	chr18:14868891-14915541	Y1gfpplus	Y1gfpminus	OK	16.3673	14.0726	-0.217926	-0.241961	0.71365	0.897604	no
ENSDARG00000005974	ENSDARG00000005974	atad5b	chr6:19346305-19365601	Y1gfpplus	Y1gfpminus	OK	8.41687	3.77735	-1.15591	-0.457323	0.37545	0.687509	no
ENSDARG00000005980	ENSDARG00000005980	sfswap	chr21:13324225-13485520	Y1gfpplus	Y1gfpminus	OK	6.59177	9.38584	0.50982	0.852684	0.23345	0.551619	no
ENSDARG00000005989	ENSDARG00000005989	rgl1	chr8:19808087-19867056	Y1gfpplus	Y1gfpminus	OK	25.177	30.4854	0.276014	0.478943	0.47885	0.769131	no
ENSDARG00000005993	ENSDARG00000005993	prc1b	chr7:51810284-51824630	Y1gfpplus	Y1gfpminus	OK	20.0797	9.06175	-1.14788	-1.53027	0.0158	0.0903087	no
ENSDARG00000006003	ENSDARG00000006003	mycla	chr13:36305933-36309874	Y1gfpplus	Y1gfpminus	OK	14.132	27.5277	0.961913	1.40462	0.03255	0.154074	no
ENSDARG00000006005	ENSDARG00000006005	nudcd3	chr10:46287505-46297986	Y1gfpplus	Y1gfpminus	OK	19.7439	33.1645	0.748234	1.08936	0.08105	0.29214	no
ENSDARG00000006008	ENSDARG00000006008	dct	chr9:55311303-55340087	Y1gfpplus	Y1gfpminus	NOTEST	0.261644	4.37844	4.06474	0	1	1	no
ENSDARG00000006010	ENSDARG00000006010	bmi1a	chr24:17809105-17816340	Y1gfpplus	Y1gfpminus	OK	16.1445	23.6112	0.548428	0.810123	0.215	0.533598	no
ENSDARG00000006011	ENSDARG00000006011	klhl42	chr4:16702494-16710352	Y1gfpplus	Y1gfpminus	NOTEST	0	0.250651	inf	0	1	1	no
ENSDARG00000006017	ENSDARG00000006017	kat2a	chr3:17297650-17323712	Y1gfpplus	Y1gfpminus	NOTEST	4.44315	4.85152	0.126855	0	1	1	no
ENSDARG00000006019	ENSDARG00000006019	tktb	chr23:20401927-20414807	Y1gfpplus	Y1gfpminus	OK	97.1561	60.747	-0.677492	-1.10709	0.11645	0.373613	no
ENSDARG00000006021	ENSDARG00000006021	agtpbp1	chr8:52142995-52197737	Y1gfpplus	Y1gfpminus	NOTEST	1.5608	2.42059	0.633067	0	1	1	no
ENSDARG00000006025	ENSDARG00000006025	tp53i11b	chr18:27384856-27518226	Y1gfpplus	Y1gfpminus	NOTEST	2.29734	2.34321	0.0285206	0	1	1	no
ENSDARG00000006029	ENSDARG00000006029	lta4h	chr4:6723896-6743481	Y1gfpplus	Y1gfpminus	OK	44.1485	12.4625	-1.82477	-2.71665	5e-05	0.000957874	yes
ENSDARG00000006031	ENSDARG00000006031	abat	chr3:27949212-28031348	Y1gfpplus	Y1gfpminus	NOTEST	3.73612	4.70476	0.332579	0	1	1	no
ENSDARG00000006038	ENSDARG00000006038	aebp2	chr4:2794208-2816316	Y1gfpplus	Y1gfpminus	OK	15.2718	21.4922	0.492947	0.84544	0.248	0.56122	no
ENSDARG00000006040	ENSDARG00000006040	cyp20a1	chr6:9863331-9880112	Y1gfpplus	Y1gfpminus	OK	39.8286	31.8557	-0.32225	-0.566013	0.43195	0.735426	no
ENSDARG00000006044	ENSDARG00000006044	ust	chr20:31335271-31453298	Y1gfpplus	Y1gfpminus	NOTEST	3.04806	1.68867	-0.852004	0	1	1	no
ENSDARG00000006052	ENSDARG00000006052	malt1a	chr22:15852179-15864057	Y1gfpplus	Y1gfpminus	NOTEST	0.799806	0.68177	-0.230364	0	1	1	no
ENSDARG00000006060	ENSDARG00000006060	aim1b	chr4:628063-649051	Y1gfpplus	Y1gfpminus	NOTEST	0.135406	0.190657	0.49368	0	1	1	no
ENSDARG00000006062	ENSDARG00000006062	akap1b	chr15:30135822-30154902	Y1gfpplus	Y1gfpminus	OK	6.95285	11.7656	0.758904	1.11539	0.07225	0.271133	no
ENSDARG00000006065	ENSDARG00000006065	znf385b	chr9:44312966-44611371	Y1gfpplus	Y1gfpminus	NOTEST	0	0.780586	inf	0	1	1	no
ENSDARG00000006074	ENSDARG00000006074	uck2a	chr8:21652355-21671137	Y1gfpplus	Y1gfpminus	OK	15.7255	10.824	-0.538872	-0.833228	0.23825	0.55701	no
ENSDARG00000006079	ENSDARG00000006079	gpr37l1a	chr22:656054-663889	Y1gfpplus	Y1gfpminus	NOTEST	0	1.72074	inf	0	1	1	no
ENSDARG00000006092	ENSDARG00000006092	rad21a	chr16:51742733-51761697	Y1gfpplus	Y1gfpminus	NOTEST	1.73012	1.89616	0.132207	0	1	1	no
ENSDARG00000006093	ENSDARG00000006093	cdk15	chr6:7934599-7982125	Y1gfpplus	Y1gfpminus	NOTEST	0	1.02093	inf	0	1	1	no
ENSDARG00000006094	ENSDARG00000006094	igf2r	chr20:42595348-42697737	Y1gfpplus	Y1gfpminus	NOTEST	2.81666	2.16312	-0.380871	0	1	1	no
ENSDARG00000006109	ENSDARG00000006109	si:dkeyp-104h9.7	chr8:49911431-49982349	Y1gfpplus	Y1gfpminus	NOTEST	0.768899	0.613359	-0.326061	0	1	1	no
ENSDARG00000006110	ENSDARG00000006110	chd	chr15:46135864-46173284	Y1gfpplus	Y1gfpminus	NOTEST	0.232481	0.982759	2.07972	0	1	1	no
ENSDARG00000006112	ENSDARG00000006112	myof	chr12:11596558-11646274	Y1gfpplus	Y1gfpminus	NOTEST	0.404896	1.27878	1.65915	0	1	1	no
ENSDARG00000006120	ENSDARG00000006120	tbx2b	chr15:26713281-26721082	Y1gfpplus	Y1gfpminus	OK	47.8512	12.4172	-1.94621	-3.3073	5e-05	0.000957874	yes
ENSDARG00000006124	ENSDARG00000006124	kdm5c	chr8:38095709-38138758	Y1gfpplus	Y1gfpminus	OK	19.9806	21.6373	0.114918	0.162152	0.77825	0.927112	no
ENSDARG00000006125	ENSDARG00000006125	csnk1db	chr12:34815411-34838189	Y1gfpplus	Y1gfpminus	OK	13.2051	8.4117	-0.650624	-1.48374	0.1072	0.353092	no
ENSDARG00000006128	ENSDARG00000006128	cep170a	chr13:10535809-10638162	Y1gfpplus	Y1gfpminus	OK	29.6167	28.5944	-0.0506811	-0.0831614	0.90735	0.974794	no
ENSDARG00000006137	ENSDARG00000006137	star	chr8:46833046-46837134	Y1gfpplus	Y1gfpminus	NOTEST	0	0	0	0	1	1	no
ENSDARG00000006145	ENSDARG00000006145	det1	chr25:13634256-13647915	Y1gfpplus	Y1gfpminus	NOTEST	5.47685	3.93043	-0.478661	0	1	1	no
ENSDARG00000006151	ENSDARG00000006151	pde11al	chr16:23225551-23270208	Y1gfpplus	Y1gfpminus	NOTEST	0.673767	0.281659	-1.2583	0	1	1	no
ENSDARG00000006169	ENSDARG00000006169	lrrk2	chr25:36690544-36769043	Y1gfpplus	Y1gfpminus	NOTEST	0.330249	0.721463	1.12737	0	1	1	no
ENSDARG00000006174	ENSDARG00000006174	lrrc23	chr23:20416432-20422544	Y1gfpplus	Y1gfpminus	NOTEST	0.338412	2.87079	3.0846	0	1	1	no
ENSDARG00000006181	ENSDARG00000006181	hif1aa	chr13:31992124-32008038	Y1gfpplus	Y1gfpminus	NOTEST	0	0.950537	inf	0	1	1	no
ENSDARG00000006192	ENSDARG00000006192	gatad2ab	chr22:18540230-18608812	Y1gfpplus	Y1gfpminus	OK	17.8183	21.8373	0.293434	0.533626	0.44665	0.746101	no
ENSDARG00000006196	ENSDARG00000006196	sav1	chr13:37166580-37200070	Y1gfpplus	Y1gfpminus	OK	19.5145	12.5964	-0.631532	-0.990998	0.1506	0.438639	no
ENSDARG00000006200	ENSDARG00000006200	EIF4G1 (1 of 3)	chr2:16534180-16574921	Y1gfpplus	Y1gfpminus	OK	69.4194	55.2025	-0.330607	-0.604684	0.38365	0.693993	no
ENSDARG00000006202	ENSDARG00000006202	erbb3a	chr6:7383037-7448871	Y1gfpplus	Y1gfpminus	NOTEST	0	0.856835	inf	0	1	1	no
ENSDARG00000006206	ENSDARG00000006206	pou4f3	chr9:56377381-56379907	Y1gfpplus	Y1gfpminus	NOTEST	0	0	0	0	1	1	no
ENSDARG00000006207	ENSDARG00000006207	gpx1b	chr6:42269718-42272629	Y1gfpplus	Y1gfpminus	OK	6.41736	10.7965	0.75051	0.872085	0.3329	0.647266	no
ENSDARG00000006212	ENSDARG00000006212	MYT1L (1 of 2)	chr17:51997280-52044112	Y1gfpplus	Y1gfpminus	NOTEST	0.177771	0.195099	0.134191	0	1	1	no
ENSDARG00000006215	ENSDARG00000006215	akr1b1	chr4:13965433-13980660	Y1gfpplus	Y1gfpminus	OK	2.86122	27.0495	3.2409	3.55211	0.0038	0.0305129	yes
ENSDARG00000006219	ENSDARG00000006219	gnl3	chr11:4021603-4049994	Y1gfpplus	Y1gfpminus	OK	74.7929	60.8846	-0.296825	-0.357145	0.6536	0.86865	no
ENSDARG00000006220	ENSDARG00000006220	ugt1a7	chr9:10194764-10228491	Y1gfpplus	Y1gfpminus	NOTEST	0	0.423271	inf	0	1	1	no
ENSDARG00000006225	ENSDARG00000006225	ddx39aa	chr1:45661397-45670821	Y1gfpplus	Y1gfpminus	OK	180.213	201.238	0.159198	0.287982	0.67805	0.881091	no
ENSDARG00000006235	ENSDARG00000006235	brms1la	chr17:12616990-12627772	Y1gfpplus	Y1gfpminus	OK	90.9319	108.993	0.26138	0.589346	0.5313	0.799178	no
ENSDARG00000006240	ENSDARG00000006240	slc27a1a	chr3:53183035-53241705	Y1gfpplus	Y1gfpminus	OK	11.023	7.60241	-0.535982	-0.77534	0.2454	0.56122	no
ENSDARG00000006242	ENSDARG00000006242	ptp4a1	chr11:11389225-11396293	Y1gfpplus	Y1gfpminus	OK	119.991	114.928	-0.0621918	-0.102886	0.87815	0.964036	no
ENSDARG00000006251	ENSDARG00000006251	ell2	chr21:10173105-10198973	Y1gfpplus	Y1gfpminus	OK	53.388	14.912	-1.84004	-2.27877	0.0002	0.00313262	yes
ENSDARG00000006253	ENSDARG00000006253	mier3	chr10:2722655-2740432	Y1gfpplus	Y1gfpminus	OK	6.46053	11.0069	0.768685	1.03664	0.11775	0.375637	no
ENSDARG00000006257	ENSDARG00000006257	vldlr	chr10:15283755-15334826	Y1gfpplus	Y1gfpminus	OK	4.5152	16.254	1.84793	1.96757	0.00445	0.0348504	yes
ENSDARG00000006260	ENSDARG00000006260	tuba8l4	chr6:6889767-6892922	Y1gfpplus	Y1gfpminus	OK	1109.96	823.319	-0.430981	-0.778187	0.26825	0.576718	no
ENSDARG00000006266	ENSDARG00000006266	stat1a	chr22:12937861-13001708	Y1gfpplus	Y1gfpminus	NOTEST	3.85929	5.96877	0.629097	0	1	1	no
ENSDARG00000006272	ENSDARG00000006272	mpp5a	chr17:34353761-34409463	Y1gfpplus	Y1gfpminus	OK	5.3435	11.5223	1.10857	1.82511	0.01035	0.065691	no
ENSDARG00000006275	ENSDARG00000006275	irf2bp2b	chr11:45568994-45574001	Y1gfpplus	Y1gfpminus	OK	30.303	21.9116	-0.467763	-0.864357	0.25015	0.56122	no
ENSDARG00000006279	ENSDARG00000006279	rragd	chr17:15629338-15661543	Y1gfpplus	Y1gfpminus	NOTEST	0.18315	0	#NAME?	0	1	1	no
ENSDARG00000006281	ENSDARG00000006281	myh11b	chr3:36482458-36519377	Y1gfpplus	Y1gfpminus	NOTEST	0	0	0	0	1	1	no
ENSDARG00000006283	ENSDARG00000006283	waslb	chr4:3951891-3985437	Y1gfpplus	Y1gfpminus	NOTEST	4.85806	5.60631	0.206672	0	1	1	no
ENSDARG00000006288	ENSDARG00000006288	prdm5	chr23:1945255-2058964	Y1gfpplus	Y1gfpminus	NOTEST	0.461826	0.990475	1.10077	0	1	1	no
ENSDARG00000006290	ENSDARG00000006290	ndufs5	chr19:36903647-36909916	Y1gfpplus	Y1gfpminus	OK	30.5546	29.7007	-0.0408933	-0.0789061	0.91635	0.976342	no
ENSDARG00000006292	ENSDARG00000006292	MAATS1	chr9:9662964-9720129	Y1gfpplus	Y1gfpminus	NOTEST	0	0.414422	inf	0	1	1	no
ENSDARG00000006299	ENSDARG00000006299	arhgef7a	chr9:22569229-22600427	Y1gfpplus	Y1gfpminus	OK	4.39241	8.17422	0.896067	1.00775	0.1013	0.339793	no
ENSDARG00000006300	ENSDARG00000006300	psmd9	chr7:75462952-75471760	Y1gfpplus	Y1gfpminus	OK	21.4665	16.4707	-0.382188	-0.754644	0.41795	0.723238	no
ENSDARG00000006301	ENSDARG00000006301	raph1	chr9:14088697-14148167	Y1gfpplus	Y1gfpminus	NOTEST	4.66656	7.28635	0.642839	0	1	1	no
ENSDARG00000006307	ENSDARG00000006307	shisa4	chr11:25811378-25822152	Y1gfpplus	Y1gfpminus	NOTEST	0.310026	1.75953	2.50473	0	1	1	no
ENSDARG00000006308	ENSDARG00000006308	ptpn18	chr8:10183763-10240744	Y1gfpplus	Y1gfpminus	NOTEST	0.876088	0.0991247	-3.14376	0	1	1	no
ENSDARG00000006314	ENSDARG00000006314	itgav	chr9:11872068-11931263	Y1gfpplus	Y1gfpminus	OK	7.98937	9.47364	0.245836	0.271233	0.6363	0.861022	no
ENSDARG00000006316	ENSDARG00000006316	rpl23a	chr21:25465360-25468480	Y1gfpplus	Y1gfpminus	OK	3966.96	3306.58	-0.262697	-0.416729	0.55215	0.811711	no
ENSDARG00000006331	ENSDARG00000006331	mif4gdb	chr24:16747686-16763791	Y1gfpplus	Y1gfpminus	NOTEST	2.05014	2.66805	0.380064	0	1	1	no
ENSDARG00000006332	ENSDARG00000006332	snx14	chr20:874889-917683	Y1gfpplus	Y1gfpminus	NOTEST	6.46513	5.04305	-0.358383	0	1	1	no
ENSDARG00000006341	ENSDARG00000006341	tas1r3	chr11:42207675-42218581	Y1gfpplus	Y1gfpminus	NOTEST	0	0	0	0	1	1	no
ENSDARG00000006345	ENSDARG00000006345	MED17	chr15:123780-136649	Y1gfpplus	Y1gfpminus	OK	8.86542	10.1565	0.196142	0.251631	0.69505	0.889322	no
ENSDARG00000006350	ENSDARG00000006350	nkx1.2la	chr13:41366637-41420494	Y1gfpplus	Y1gfpminus	NOTEST	0	0.811286	inf	0	1	1	no
ENSDARG00000006353	ENSDARG00000006353	itga5	chr23:33661295-33771832	Y1gfpplus	Y1gfpminus	OK	10.9631	5.97868	-0.874751	-0.805564	0.146	0.429873	no
ENSDARG00000006356	ENSDARG00000006356	slc18a3a	chr13:29645650-29648056	Y1gfpplus	Y1gfpminus	OK	0.205323	13.9552	6.08677	2.49426	0.25135	0.561256	no
ENSDARG00000006368	ENSDARG00000006368	crlf1b	chr22:21474620-21498043	Y1gfpplus	Y1gfpminus	NOTEST	3.34026	1.13475	-1.55759	0	1	1	no
ENSDARG00000006370	ENSDARG00000006370	atp6v1h	chr2:30501604-30561705	Y1gfpplus	Y1gfpminus	OK	34.1573	17.6797	-0.950099	-1.31556	0.03465	0.16068	no
ENSDARG00000006372	ENSDARG00000006372	ugt5c2	chr18:38759535-38766624	Y1gfpplus	Y1gfpminus	NOTEST	0	0	0	0	1	1	no
ENSDARG00000006375	ENSDARG00000006375	nsfl1c	chr23:19186017-19196750	Y1gfpplus	Y1gfpminus	NOTEST	0	0	0	0	1	1	no
ENSDARG00000006383	ENSDARG00000006383	stxbp5l	chr9:28445059-28682241	Y1gfpplus	Y1gfpminus	NOTEST	0	0.378752	inf	0	1	1	no
ENSDARG00000006385	ENSDARG00000006385	triobp	chr3:1940164-1953654	Y1gfpplus	Y1gfpminus	NOTEST	0.485232	0.593809	0.291324	0	1	1	no
ENSDARG00000006389	ENSDARG00000006389	smad2	chr10:14899575-14971855	Y1gfpplus	Y1gfpminus	OK	16.9793	21.1717	0.318357	0.374564	0.50235	0.784814	no
ENSDARG00000006392	ENSDARG00000006392	exosc9	chr1:17825395-17834086	Y1gfpplus	Y1gfpminus	OK	29.1385	20.8972	-0.479615	-0.706564	0.28945	0.600984	no
ENSDARG00000006394	ENSDARG00000006394	mre11a	chr15:2849208-2949444	Y1gfpplus	Y1gfpminus	NOTEST	2.91833	2.05343	-0.50711	0	1	1	no
ENSDARG00000006395	ENSDARG00000006395	rbm25	chr20:51341072-51521276	Y1gfpplus	Y1gfpminus	OK	26.0201	38.7096	0.573062	0.528602	0.4498	0.747413	no
ENSDARG00000006396	ENSDARG00000006396	nrcama	chr4:12761060-12796409	Y1gfpplus	Y1gfpminus	NOTEST	0	1.89779	inf	0	1	1	no
ENSDARG00000006397	ENSDARG00000006397	laptm4a	chr20:43807547-43818278	Y1gfpplus	Y1gfpminus	OK	69.5143	49.927	-0.477489	-0.780159	0.24745	0.56122	no
ENSDARG00000006399	ENSDARG00000006399	ywhae1	chr15:24099991-24108765	Y1gfpplus	Y1gfpminus	OK	213.616	216.77	0.0211463	0.0375699	0.9563	0.987036	no
ENSDARG00000006408	ENSDARG00000006408	hmgb3b	chr21:33085575-33096226	Y1gfpplus	Y1gfpminus	OK	33.6682	35.7693	0.0873346	0.144525	0.82515	0.944896	no
ENSDARG00000006409	ENSDARG00000006409	mapk12b	chr4:5396938-5403690	Y1gfpplus	Y1gfpminus	OK	9.33058	73.3941	2.97563	3.28216	0.00025	0.00373924	yes
ENSDARG00000006413	ENSDARG00000006413	rpl38	chr12:40099734-40105115	Y1gfpplus	Y1gfpminus	OK	1010.65	794.128	-0.34784	-0.614725	0.36155	0.674234	no
ENSDARG00000006420	ENSDARG00000006420	atrnl1b	chr12:31412631-31607933	Y1gfpplus	Y1gfpminus	NOTEST	3.97155	5.41475	0.447191	0	1	1	no
ENSDARG00000006422	ENSDARG00000006422	esyt3	chr9:24816826-24840377	Y1gfpplus	Y1gfpminus	NOTEST	0.238234	0.391288	0.715848	0	1	1	no
ENSDARG00000006427	ENSDARG00000006427	fabp2	chr1:24705630-24768692	Y1gfpplus	Y1gfpminus	NOTEST	1.32972	1.30024	-0.0323539	0	1	1	no
ENSDARG00000006434	ENSDARG00000006434	polr1e	chr1:18379206-18390122	Y1gfpplus	Y1gfpminus	OK	43.0304	38.0046	-0.179183	-0.265952	0.7033	0.892755	no
ENSDARG00000006447	ENSDARG00000006447	slc19a3a	chr15:34435711-34520736	Y1gfpplus	Y1gfpminus	NOTEST	0	0	0	0	1	1	no
ENSDARG00000006456	ENSDARG00000006456	pdgfrl	chr14:31118641-31259774	Y1gfpplus	Y1gfpminus	OK	3.81885	13.4011	1.81114	1.66512	0.04615	0.197565	no
ENSDARG00000006462	ENSDARG00000006462	CECR5	chr25:3679699-3696118	Y1gfpplus	Y1gfpminus	NOTEST	0.759361	1.17389	0.628439	0	1	1	no
ENSDARG00000006467	ENSDARG00000006467	pcdh8	chr9:55656315-55666631	Y1gfpplus	Y1gfpminus	NOTEST	0.200288	6.90047	5.10655	0	1	1	no
ENSDARG00000006468	ENSDARG00000006468	grap2a	chr3:29596591-29619978	Y1gfpplus	Y1gfpminus	NOTEST	6.61196	1.07587	-2.61958	0	1	1	no
ENSDARG00000006474	ENSDARG00000006474	fam154b	chr7:13189985-13199130	Y1gfpplus	Y1gfpminus	NOTEST	0	0	0	0	1	1	no
ENSDARG00000006477	ENSDARG00000006477	ddi2	chr6:40485414-40494620	Y1gfpplus	Y1gfpminus	OK	20.3778	17.8509	-0.191001	-0.348377	0.6249	0.856803	no
ENSDARG00000006487	ENSDARG00000006487	anp32a	chr7:34679752-34686042	Y1gfpplus	Y1gfpminus	OK	254.939	210.751	-0.274616	-0.478431	0.479	0.769131	no
ENSDARG00000006491	ENSDARG00000006491	agpat9l	chr5:9317661-9350561	Y1gfpplus	Y1gfpminus	NOTEST	0	0	0	0	1	1	no
ENSDARG00000006494	ENSDARG00000006494	asb7	chr7:10662765-10695407	Y1gfpplus	Y1gfpminus	OK	6.81544	11.6953	0.779053	1.20742	0.0812	0.292248	no
ENSDARG00000006497	ENSDARG00000006497	rtn1a	chr13:31648183-31694041	Y1gfpplus	Y1gfpminus	OK	29.8978	97.544	1.70601	2.96383	0.0001	0.0017716	yes
ENSDARG00000006501	ENSDARG00000006501	cyp2x10.2	chr7:53405793-53409030	Y1gfpplus	Y1gfpminus	NOTEST	0	0	0	0	1	1	no
ENSDARG00000006503	ENSDARG00000006503	CABZ01067175.1	chr14:1800205-1820276	Y1gfpplus	Y1gfpminus	NOTEST	0	0	0	0	1	1	no
ENSDARG00000006508	ENSDARG00000006508	pip5k1bb	chr8:11382685-11472661	Y1gfpplus	Y1gfpminus	OK	8.85731	0.823452	-3.42711	-2.69341	0.00775	0.0530152	no
ENSDARG00000006514	ENSDARG00000006514	her6	chr6:36329654-36331416	Y1gfpplus	Y1gfpminus	OK	1098.28	507.372	-1.11413	-2.00474	0.00625	0.0449889	yes
ENSDARG00000006518	ENSDARG00000006518	afap1l1a	chr14:43420416-43490784	Y1gfpplus	Y1gfpminus	NOTEST	0	0	0	0	1	1	no
ENSDARG00000006522	ENSDARG00000006522	otop2	chr3:57553185-57584993	Y1gfpplus	Y1gfpminus	NOTEST	0	0	0	0	1	1	no
ENSDARG00000006524	ENSDARG00000006524	supt6h	chr21:25422433-25452034	Y1gfpplus	Y1gfpminus	OK	14.5456	21.0581	0.533788	0.838505	0.17075	0.469182	no
ENSDARG00000006526	ENSDARG00000006526	fn1b	chr1:4326543-4432219	Y1gfpplus	Y1gfpminus	OK	1.10954	7.44962	2.7472	0.928804	0.02025	0.108361	no
ENSDARG00000006527	ENSDARG00000006527	brd3a	chr21:16871612-16897575	Y1gfpplus	Y1gfpminus	OK	108.56	133.605	0.299483	0.44821	0.6306	0.858718	no
ENSDARG00000006544	ENSDARG00000006544	CABZ01084570.1	chr6:162703-167270	Y1gfpplus	Y1gfpminus	NOTEST	0	0	0	0	1	1	no
ENSDARG00000006545	ENSDARG00000006545	rgp1	chr7:25798620-25840487	Y1gfpplus	Y1gfpminus	NOTEST	7.51848	8.03343	0.0955744	0	1	1	no
ENSDARG00000006546	ENSDARG00000006546	ak4	chr6:31044314-31056721	Y1gfpplus	Y1gfpminus	NOTEST	6.60367	6.91506	0.066473	0	1	1	no
ENSDARG00000006553	ENSDARG00000006553	rras	chr3:32547721-32553097	Y1gfpplus	Y1gfpminus	OK	66.6886	34.4779	-0.951771	-1.99998	0.0167	0.0941988	no
ENSDARG00000006560	ENSDARG00000006560	irf4a	chr2:1035204-1063571	Y1gfpplus	Y1gfpminus	NOTEST	0.101852	0.188703	0.889644	0	1	1	no
ENSDARG00000006566	ENSDARG00000006566	nlk1	chr3:21155682-21185048	Y1gfpplus	Y1gfpminus	OK	17.8362	29.4718	0.724529	1.24448	0.08225	0.295444	no
ENSDARG00000006567	ENSDARG00000006567	dus4l	chr4:2508956-2515567	Y1gfpplus	Y1gfpminus	NOTEST	4.22999	3.63953	-0.216901	0	1	1	no
ENSDARG00000006568	ENSDARG00000006568	kcnmb2	chr2:7602708-7613741	Y1gfpplus	Y1gfpminus	NOTEST	0	0	0	0	1	1	no
ENSDARG00000006577	ENSDARG00000006577	nadka	chr8:55413190-55423576	Y1gfpplus	Y1gfpminus	NOTEST	0.876554	3.45996	1.98084	0	1	1	no
ENSDARG00000006580	ENSDARG00000006580	cldnd	chr21:25157482-25158259	Y1gfpplus	Y1gfpminus	NOTEST	0	1.92461	inf	0	1	1	no
ENSDARG00000006584	ENSDARG00000006584	phf8	chr23:27831053-27848894	Y1gfpplus	Y1gfpminus	OK	11.9934	17.8354	0.572499	1.01816	0.1515	0.440577	no
ENSDARG00000006585	ENSDARG00000006585	CABZ01113899.1	chr15:46743993-46761274	Y1gfpplus	Y1gfpminus	NOTEST	1.08809	2.10181	0.949838	0	1	1	no
ENSDARG00000006588	ENSDARG00000006588	zgc:111983	chr1:45628898-45632879	Y1gfpplus	Y1gfpminus	NOTEST	0.512317	11.7497	4.51945	0	1	1	no
ENSDARG00000006598	ENSDARG00000006598	sgk2b	chr16:28781209-28787898	Y1gfpplus	Y1gfpminus	NOTEST	0.462714	1.80824	1.96639	0	1	1	no
ENSDARG00000006600	ENSDARG00000006600	lsm14aa	chr25:36976546-36998536	Y1gfpplus	Y1gfpminus	OK	10.268	10.4243	0.0217905	0.0326059	0.9599	0.988614	no
ENSDARG00000006601	ENSDARG00000006601	KAZN (1 of 3)	chr11:26812682-26974154	Y1gfpplus	Y1gfpminus	NOTEST	1.27538	3.65669	1.51961	0	1	1	no
ENSDARG00000006602	ENSDARG00000006602	chrna2a	chr17:5843714-5865654	Y1gfpplus	Y1gfpminus	NOTEST	0.179048	4.02824	4.49173	0	1	1	no
ENSDARG00000006603	ENSDARG00000006603	csrp1a	chr23:5813369-5868859	Y1gfpplus	Y1gfpminus	OK	60.4045	9.63244	-2.64868	-1.56022	0.0071	0.0496864	yes
ENSDARG00000006604	ENSDARG00000006604	pvrl3b	chr21:20336189-20402660	Y1gfpplus	Y1gfpminus	OK	4.35647	20.0545	2.2027	2.08367	0.0092	0.0606054	no
ENSDARG00000006607	ENSDARG00000006607	gpr27	chr6:43834508-43838621	Y1gfpplus	Y1gfpminus	NOTEST	0	1.15485	inf	0	1	1	no
ENSDARG00000006609	ENSDARG00000006609	map2k2a	chr22:20708966-20723540	Y1gfpplus	Y1gfpminus	OK	18.7104	16.1478	-0.212503	-0.360118	0.60425	0.844585	no
ENSDARG00000006615	ENSDARG00000006615	hnf1ba	chr15:15016163-15031978	Y1gfpplus	Y1gfpminus	NOTEST	0.147266	0.408139	1.47064	0	1	1	no
ENSDARG00000006617	ENSDARG00000006617	napgl	chr24:938896-994992	Y1gfpplus	Y1gfpminus	NOTEST	2.52129	3.08099	0.289231	0	1	1	no
ENSDARG00000006621	ENSDARG00000006621	pspc1	chr1:26774853-26832341	Y1gfpplus	Y1gfpminus	OK	15.7599	18.3884	0.222542	0.472201	0.59535	0.839477	no
ENSDARG00000006624	ENSDARG00000006624	ppp2r2ab	chr10:18907581-18937455	Y1gfpplus	Y1gfpminus	OK	58.1049	67.3999	0.214087	0.382624	0.57555	0.825894	no
ENSDARG00000006636	ENSDARG00000006636	slitrk2	chr14:20274965-20280144	Y1gfpplus	Y1gfpminus	NOTEST	0.0908788	0.179441	0.981492	0	1	1	no
ENSDARG00000006639	ENSDARG00000006639	lnpb	chr6:10692092-10774598	Y1gfpplus	Y1gfpminus	OK	11.6702	11.9715	0.0367703	0.0148555	0.98415	0.995828	no
ENSDARG00000006640	ENSDARG00000006640	eomesa	chr19:839728-853794	Y1gfpplus	Y1gfpminus	NOTEST	0.112688	8.0037	6.15026	0	1	1	no
ENSDARG00000006642	ENSDARG00000006642	drg2	chr3:40148006-40163269	Y1gfpplus	Y1gfpminus	OK	39.5362	21.6889	-0.866217	-1.59447	0.0655	0.251359	no
ENSDARG00000006666	ENSDARG00000006666	BUD13	chr21:21812040-21820877	Y1gfpplus	Y1gfpminus	OK	10.2837	14.7492	0.520278	0.817613	0.26495	0.572999	no
ENSDARG00000006672	ENSDARG00000006672	znf395	chr20:35280010-35322631	Y1gfpplus	Y1gfpminus	NOTEST	3.27672	7.9696	1.28225	0	1	1	no
ENSDARG00000006677	ENSDARG00000006677	ripk1l	chr2:1088132-1108838	Y1gfpplus	Y1gfpminus	NOTEST	2.11641	1.49541	-0.501075	0	1	1	no
ENSDARG00000006678	ENSDARG00000006678	pth2r	chr9:30155346-30354973	Y1gfpplus	Y1gfpminus	NOTEST	0	0	0	0	1	1	no
ENSDARG00000006683	ENSDARG00000006683	arhgef6	chr14:32669665-32724709	Y1gfpplus	Y1gfpminus	NOTEST	3.45816	3.52885	0.0291947	0	1	1	no
ENSDARG00000006686	ENSDARG00000006686	zmynd19	chr5:63052280-63110871	Y1gfpplus	Y1gfpminus	OK	15.0024	12.2943	-0.287202	-0.403255	0.52335	0.795653	no
ENSDARG00000006687	ENSDARG00000006687	h2afy2	chr13:6470389-6484818	Y1gfpplus	Y1gfpminus	OK	12.3608	12.6329	0.0314156	0.0419634	0.94385	0.983042	no
ENSDARG00000006691	ENSDARG00000006691	rpl12	chr5:34500585-34505183	Y1gfpplus	Y1gfpminus	OK	2768.65	2387.44	-0.213721	-0.429456	0.59545	0.839477	no
ENSDARG00000006693	ENSDARG00000006693	tmprss4a	chr15:13002898-13033028	Y1gfpplus	Y1gfpminus	NOTEST	0.829883	3.0539	1.87967	0	1	1	no
ENSDARG00000006705	ENSDARG00000006705	pkn2	chr2:23053275-23128679	Y1gfpplus	Y1gfpminus	NOTEST	4.45842	4.38796	-0.0229803	0	1	1	no
ENSDARG00000006712	ENSDARG00000006712	wipf2b	chr19:6226931-6248187	Y1gfpplus	Y1gfpminus	NOTEST	1.92454	7.72956	2.00588	0	1	1	no
ENSDARG00000006719	ENSDARG00000006719	specc1la	chr8:31467960-31510995	Y1gfpplus	Y1gfpminus	OK	10.2068	4.25483	-1.26235	-1.79333	0.0071	0.0496864	yes
ENSDARG00000006729	ENSDARG00000006729	eif3s6ip	chr13:43723087-43922171	Y1gfpplus	Y1gfpminus	OK	200.022	176.057	-0.184118	-0.338039	0.6407	0.862609	no
ENSDARG00000006747	ENSDARG00000006747	tmem178b	chr4:11175677-11300134	Y1gfpplus	Y1gfpminus	NOTEST	0	1.16517	inf	0	1	1	no
ENSDARG00000006754	ENSDARG00000006754	mllt3	chr7:19994248-20096062	Y1gfpplus	Y1gfpminus	OK	46.6252	25.2319	-0.885861	-1.60767	0.03205	0.152598	no
ENSDARG00000006757	ENSDARG00000006757	klhl41b	chr6:3492455-3503602	Y1gfpplus	Y1gfpminus	OK	3.34499	35.9471	3.4258	4.63138	5e-05	0.000957874	yes
ENSDARG00000006758	ENSDARG00000006758	zgc:77415	chr3:1964508-1977480	Y1gfpplus	Y1gfpminus	NOTEST	1.24447	4.38184	1.816	0	1	1	no
ENSDARG00000006760	ENSDARG00000006760	slc24a3	chr13:27297790-27439632	Y1gfpplus	Y1gfpminus	NOTEST	0.149231	0.136757	-0.125936	0	1	1	no
ENSDARG00000006766	ENSDARG00000006766	snd1	chr4:18331362-18628526	Y1gfpplus	Y1gfpminus	OK	60.6984	50.5545	-0.263819	-0.389516	0.50665	0.787487	no
ENSDARG00000006773	ENSDARG00000006773	elovl4a	chr16:6390499-6407569	Y1gfpplus	Y1gfpminus	NOTEST	0.674073	2.74946	2.02817	0	1	1	no
ENSDARG00000006775	ENSDARG00000006775	CASS4	chr11:28620044-28655487	Y1gfpplus	Y1gfpminus	NOTEST	0.854489	2.79694	1.71072	0	1	1	no
ENSDARG00000006782	ENSDARG00000006782	rb1	chr21:22075075-22132576	Y1gfpplus	Y1gfpminus	OK	9.46624	9.23183	-0.036175	-0.0567472	0.93485	0.981564	no
ENSDARG00000006786	ENSDARG00000006786	copz2	chr3:24385821-24402653	Y1gfpplus	Y1gfpminus	OK	9.55138	14.4635	0.598633	0.583995	0.2982	0.610194	no
ENSDARG00000006791	ENSDARG00000006791	arntl1a	chr25:18349627-18406100	Y1gfpplus	Y1gfpminus	NOTEST	5.26738	6.13516	0.220017	0	1	1	no
ENSDARG00000006797	ENSDARG00000006797	nt5dc1	chr20:460749-547541	Y1gfpplus	Y1gfpminus	NOTEST	0.486671	0	#NAME?	0	1	1	no
ENSDARG00000006811	ENSDARG00000006811	sult1st6	chr12:16077069-16084598	Y1gfpplus	Y1gfpminus	NOTEST	0	0.238233	inf	0	1	1	no
ENSDARG00000006812	ENSDARG00000006812	wdr26b	chr20:46950027-46986211	Y1gfpplus	Y1gfpminus	OK	9.54024	9.06962	-0.0729832	-0.126208	0.8564	0.958301	no
ENSDARG00000006816	ENSDARG00000006816	gtf2f2b	chr9:19447405-19523363	Y1gfpplus	Y1gfpminus	NOTEST	0.377653	0	#NAME?	0	1	1	no
ENSDARG00000006818	ENSDARG00000006818	urod	chr2:27701072-27723973	Y1gfpplus	Y1gfpminus	OK	264.81	6.62621	-5.32063	-10.909	5e-05	0.000957874	yes
ENSDARG00000006832	ENSDARG00000006832	GALNT9	chr5:18578531-18774893	Y1gfpplus	Y1gfpminus	NOTEST	0.191495	1.41923	2.88973	0	1	1	no
ENSDARG00000006837	ENSDARG00000006837	mycn	chr20:33333308-33338265	Y1gfpplus	Y1gfpminus	OK	83.3363	46.016	-0.85681	-1.46468	0.02835	0.139251	no
ENSDARG00000006838	ENSDARG00000006838	eef1a2	chr23:16054323-16082265	Y1gfpplus	Y1gfpminus	NOTEST	0	0	0	0	1	1	no
ENSDARG00000006840	ENSDARG00000006840	gnmt	chr17:49077694-49091737	Y1gfpplus	Y1gfpminus	OK	16.0086	9.52471	-0.749103	-0.973562	0.2131	0.531766	no
ENSDARG00000006848	ENSDARG00000006848	PARP9	chr9:24781686-24798825	Y1gfpplus	Y1gfpminus	NOTEST	0.597518	1.16952	0.968866	0	1	1	no
ENSDARG00000006849	ENSDARG00000006849	asic2	chr3:37819049-38623329	Y1gfpplus	Y1gfpminus	NOTEST	0.156576	0.305542	0.964503	0	1	1	no
ENSDARG00000006859	ENSDARG00000006859	nkain1	chr19:44620666-44634487	Y1gfpplus	Y1gfpminus	OK	20.7835	50.8359	1.29041	1.8811	0.0097	0.0629896	no
ENSDARG00000006862	ENSDARG00000006862	kifap3b	chr2:22680582-22751145	Y1gfpplus	Y1gfpminus	NOTEST	6.27606	3.17318	-0.983932	0	1	1	no
ENSDARG00000006863	ENSDARG00000006863	CCDC108	chr9:7774229-7814904	Y1gfpplus	Y1gfpminus	NOTEST	0.165189	0.580377	1.81287	0	1	1	no
ENSDARG00000006865	ENSDARG00000006865	glra4a	chr14:40498567-40570905	Y1gfpplus	Y1gfpminus	NOTEST	0.886733	1.83509	1.04928	0	1	1	no
ENSDARG00000006868	ENSDARG00000006868	trh	chr8:55916768-56094016	Y1gfpplus	Y1gfpminus	NOTEST	0.691733	1.0774	0.63926	0	1	1	no
ENSDARG00000006869	ENSDARG00000006869	stx17	chr16:29611955-29635185	Y1gfpplus	Y1gfpminus	NOTEST	2.71145	2.56912	-0.077788	0	1	1	no
ENSDARG00000006874	ENSDARG00000006874	BX664605.1	chr4:39828193-39829633	Y1gfpplus	Y1gfpminus	NOTEST	0	0	0	0	1	1	no
ENSDARG00000006877	ENSDARG00000006877	enpp4	chr17:5334298-5352764	Y1gfpplus	Y1gfpminus	NOTEST	0.953932	0.657403	-0.537109	0	1	1	no
ENSDARG00000006878	ENSDARG00000006878	phf21aa	chr7:40203901-40253843	Y1gfpplus	Y1gfpminus	OK	8.26343	30.4661	1.88239	1.88925	0.00035	0.00487529	yes
ENSDARG00000006889	ENSDARG00000006889	mpped2a	chr7:17114213-17226569	Y1gfpplus	Y1gfpminus	OK	17.4901	5.01739	-1.80153	-2.54215	0.0024	0.0216802	yes
ENSDARG00000006891	ENSDARG00000006891	KCNS3 (1 of 2)	chr13:32799378-32800988	Y1gfpplus	Y1gfpminus	NOTEST	0.321564	0	#NAME?	0	1	1	no
ENSDARG00000006892	ENSDARG00000006892	myo3b	chr9:3746249-3878770	Y1gfpplus	Y1gfpminus	NOTEST	0	0.123132	inf	0	1	1	no
ENSDARG00000006894	ENSDARG00000006894	oprk1	chr2:30593695-30607509	Y1gfpplus	Y1gfpminus	NOTEST	0	0	0	0	1	1	no
ENSDARG00000006896	ENSDARG00000006896	lhx6	chr10:9463186-9485893	Y1gfpplus	Y1gfpminus	NOTEST	2.94947	0.936932	-1.65444	0	1	1	no
ENSDARG00000006899	ENSDARG00000006899	far1	chr25:16436968-16489348	Y1gfpplus	Y1gfpminus	OK	13.709	13.1132	-0.0641037	-0.0733448	0.89895	0.970914	no
ENSDARG00000006900	ENSDARG00000006900	impdh2	chr8:26912619-26932083	Y1gfpplus	Y1gfpminus	OK	25.4899	14.5177	-0.812108	-1.32555	0.06005	0.236922	no
ENSDARG00000006901	ENSDARG00000006901	AEBP1 (1 of 2)	chr8:46740294-46781412	Y1gfpplus	Y1gfpminus	OK	3.56157	11.1969	1.65251	1.95989	0.0155	0.0888723	no
ENSDARG00000006911	ENSDARG00000006911	wnt8b	chr13:30214691-30229862	Y1gfpplus	Y1gfpminus	NOTEST	0.111549	1.61414	3.85501	0	1	1	no
ENSDARG00000006915	ENSDARG00000006915	arl8ba	chr6:42883370-42902332	Y1gfpplus	Y1gfpminus	OK	28.7858	12.728	-1.17735	-1.65055	0.0213	0.112252	no
ENSDARG00000006916	ENSDARG00000006916	VMAC	chr11:6453374-6460312	Y1gfpplus	Y1gfpminus	NOTEST	0.420497	0	#NAME?	0	1	1	no
ENSDARG00000006921	ENSDARG00000006921	lrp5	chr25:10854421-11016937	Y1gfpplus	Y1gfpminus	OK	6.63093	10.5818	0.674309	0.959257	0.16645	0.462085	no
ENSDARG00000006923	ENSDARG00000006923	cacna1ab	chr11:31693396-31908983	Y1gfpplus	Y1gfpminus	NOTEST	0	0.914587	inf	0	1	1	no
ENSDARG00000006924	ENSDARG00000006924	FBXO38	chr14:40047603-40079843	Y1gfpplus	Y1gfpminus	NOTEST	4.24952	5.92458	0.479411	0	1	1	no
ENSDARG00000006925	ENSDARG00000006925	si:dkey-58b18.3	chr2:24317518-24326278	Y1gfpplus	Y1gfpminus	NOTEST	0	0	0	0	1	1	no
ENSDARG00000006926	ENSDARG00000006926	btd	chr19:2125380-2129691	Y1gfpplus	Y1gfpminus	NOTEST	0	0.281969	inf	0	1	1	no
ENSDARG00000006939	ENSDARG00000006939	tbx6l	chr5:43898953-43915915	Y1gfpplus	Y1gfpminus	OK	9.49899	0.743645	-3.67509	-2.9244	0.00645	0.0461554	yes
ENSDARG00000006944	ENSDARG00000006944	gdpd3b	chr12:4551964-4590251	Y1gfpplus	Y1gfpminus	NOTEST	0	0	0	0	1	1	no
ENSDARG00000006963	ENSDARG00000006963	cse1l	chr11:5552986-5574422	Y1gfpplus	Y1gfpminus	OK	49.2307	48.9466	-0.00834878	-0.0146514	0.98465	0.995828	no
ENSDARG00000006978	ENSDARG00000006978	zak	chr9:2891099-2934525	Y1gfpplus	Y1gfpminus	NOTEST	0.488734	0.385821	-0.341117	0	1	1	no
ENSDARG00000006981	ENSDARG00000006981	ccdc113	chr25:14094634-14100246	Y1gfpplus	Y1gfpminus	NOTEST	0	0.791739	inf	0	1	1	no
ENSDARG00000006982	ENSDARG00000006982	msxd	chr21:40051374-40054384	Y1gfpplus	Y1gfpminus	OK	15.9232	17.9256	0.170897	0.232443	0.72115	0.900697	no
ENSDARG00000006983	ENSDARG00000006983	celf3b	chr16:1357322-1387544	Y1gfpplus	Y1gfpminus	NOTEST	0	1.4133	inf	0	1	1	no
ENSDARG00000006990	ENSDARG00000006990	CABZ01112331.1	chr8:55916768-56094016	Y1gfpplus	Y1gfpminus	NOTEST	0.45257	1.3404	1.56645	0	1	1	no
ENSDARG00000007009	ENSDARG00000007009	hoxa11b	chr16:22989183-22992247	Y1gfpplus	Y1gfpminus	OK	17.7997	35.7194	1.00485	2.15935	0.0235	0.120878	no
ENSDARG00000007015	ENSDARG00000007015	olfm2b	chr1:60305459-60313175	Y1gfpplus	Y1gfpminus	NOTEST	0.28822	0.4651	0.690373	0	1	1	no
ENSDARG00000007018	ENSDARG00000007018	ms4a17a.6	chr4:60650931-60804569	Y1gfpplus	Y1gfpminus	NOTEST	1.19891	0	#NAME?	0	1	1	no
ENSDARG00000007024	ENSDARG00000007024	uox	chr11:8306951-8314069	Y1gfpplus	Y1gfpminus	NOTEST	0	0	0	0	1	1	no
ENSDARG00000007025	ENSDARG00000007025	ttc9c	chr14:48290135-48303928	Y1gfpplus	Y1gfpminus	OK	12.8367	9.71831	-0.401495	-0.483592	0.47415	0.766597	no
ENSDARG00000007034	ENSDARG00000007034	hnrpkl	chr5:56981111-57002504	Y1gfpplus	Y1gfpminus	OK	41.8473	33.9764	-0.300603	-0.523884	0.4571	0.752874	no
ENSDARG00000007040	ENSDARG00000007040	tmigd1	chr21:38760791-38767073	Y1gfpplus	Y1gfpminus	NOTEST	0.641592	0.407376	-0.655294	0	1	1	no
ENSDARG00000007045	ENSDARG00000007045	CNOT4 (1 of 2)	chr25:20495170-20516386	Y1gfpplus	Y1gfpminus	OK	7.08212	15.0471	1.08723	0.842654	0.12595	0.391529	no
ENSDARG00000007053	ENSDARG00000007053	OLFM4 (1 of 8)	chr25:12742834-12745086	Y1gfpplus	Y1gfpminus	NOTEST	0	0	0	0	1	1	no
ENSDARG00000007065	ENSDARG00000007065	mrps18b	chr19:31668514-31693035	Y1gfpplus	Y1gfpminus	NOTEST	11.9001	9.58939	-0.311469	0	1	1	no
ENSDARG00000007067	ENSDARG00000007067	BX004840.1	chr22:6008857-6011844	Y1gfpplus	Y1gfpminus	NOTEST	0	0	0	0	1	1	no
ENSDARG00000007077	ENSDARG00000007077	si:dkey-145p14.5	chr9:33893652-33908876	Y1gfpplus	Y1gfpminus	OK	10.6959	9.55996	-0.161988	-0.224169	0.73455	0.905655	no
ENSDARG00000007080	ENSDARG00000007080	rhcgl1	chr6:36160280-36170984	Y1gfpplus	Y1gfpminus	NOTEST	0.436941	0	#NAME?	0	1	1	no
ENSDARG00000007081	ENSDARG00000007081	pias4a	chr22:20726755-20740006	Y1gfpplus	Y1gfpminus	OK	13.2245	22.7786	0.784467	1.39678	0.053	0.217208	no
ENSDARG00000007086	ENSDARG00000007086	aqp10a	chr16:24469070-24474559	Y1gfpplus	Y1gfpminus	NOTEST	0	0	0	0	1	1	no
ENSDARG00000007092	ENSDARG00000007092	xab2	chr3:53955061-53989711	Y1gfpplus	Y1gfpminus	OK	8.67711	7.14505	-0.280269	-0.45351	0.5301	0.799178	no
ENSDARG00000007096	ENSDARG00000007096	MAD2L2 (1 of 2)	chr8:23223633-23226355	Y1gfpplus	Y1gfpminus	NOTEST	0	0	0	0	1	1	no
ENSDARG00000007097	ENSDARG00000007097	her13	chr15:7114861-7119676	Y1gfpplus	Y1gfpminus	OK	0.797252	25.1525	4.97952	5.19935	0.01895	0.103726	no
ENSDARG00000007098	ENSDARG00000007098	itm2ba	chr6:9924673-9937512	Y1gfpplus	Y1gfpminus	OK	36.2243	32.7609	-0.144982	-0.286289	0.70615	0.893893	no
ENSDARG00000007099	ENSDARG00000007099	cx43.4	chr9:47606306-47616531	Y1gfpplus	Y1gfpminus	OK	150.835	295.466	0.970015	1.85993	0.01545	0.0886553	no
ENSDARG00000007108	ENSDARG00000007108	zgc:91985	chr21:33895414-33938689	Y1gfpplus	Y1gfpminus	NOTEST	2.01197	2.02575	0.00984678	0	1	1	no
ENSDARG00000007125	ENSDARG00000007125	asb6	chr8:7469966-7488370	Y1gfpplus	Y1gfpminus	NOTEST	4.78877	6.01284	0.328391	0	1	1	no
ENSDARG00000007127	ENSDARG00000007127	acat2	chr20:30948502-30957054	Y1gfpplus	Y1gfpminus	OK	8.65856	18.9869	1.1328	1.47212	0.03515	0.161867	no
ENSDARG00000007129	ENSDARG00000007129	SLC6A16 (1 of 2)	chr3:16186341-16215766	Y1gfpplus	Y1gfpminus	NOTEST	2.34921	0.76494	-1.61876	0	1	1	no
ENSDARG00000007130	ENSDARG00000007130	mrto4	chr11:42944034-42959301	Y1gfpplus	Y1gfpminus	OK	61.0792	47.7766	-0.354378	-0.576852	0.3973	0.704085	no
ENSDARG00000007135	ENSDARG00000007135	cnot3a	chr16:34424659-34442815	Y1gfpplus	Y1gfpminus	OK	14.3213	18.6167	0.37844	0.598616	0.38055	0.691508	no
ENSDARG00000007136	ENSDARG00000007136	sh3bp5lb	chr19:27766347-27800727	Y1gfpplus	Y1gfpminus	NOTEST	1.89803	4.32473	1.18811	0	1	1	no
ENSDARG00000007141	ENSDARG00000007141	psmc3	chr7:40072184-40082242	Y1gfpplus	Y1gfpminus	OK	35.9739	29.1879	-0.301583	-0.51968	0.4335	0.736526	no
ENSDARG00000007149	ENSDARG00000007149	nadl1.2	chr23:28825756-28928060	Y1gfpplus	Y1gfpminus	NOTEST	0.171941	4.86644	4.82288	0	1	1	no
ENSDARG00000007151	ENSDARG00000007151	kcnk2b	chr20:608382-629392	Y1gfpplus	Y1gfpminus	NOTEST	0.051813	0.700137	3.75625	0	1	1	no
ENSDARG00000007169	ENSDARG00000007169	itgb1bp1	chr17:35392395-35405489	Y1gfpplus	Y1gfpminus	OK	33.081	11.8581	-1.48013	-1.95399	0.00315	0.0263366	yes
ENSDARG00000007171	ENSDARG00000007171	aig1	chr20:37685836-37785089	Y1gfpplus	Y1gfpminus	NOTEST	0.207478	1.60267	2.94945	0	1	1	no
ENSDARG00000007172	ENSDARG00000007172	plxna3	chr8:9764694-10115344	Y1gfpplus	Y1gfpminus	OK	4.90813	8.10292	0.723267	1.26148	0.0741	0.275385	no
ENSDARG00000007173	ENSDARG00000007173	cyp2y3	chr15:63886-71370	Y1gfpplus	Y1gfpminus	NOTEST	0.382706	4.45724	3.54184	0	1	1	no
ENSDARG00000007175	ENSDARG00000007175	recql	chr4:16592513-16606454	Y1gfpplus	Y1gfpminus	OK	9.24866	13.8384	0.581366	0.839032	0.2211	0.540821	no
ENSDARG00000007177	ENSDARG00000007177	CABZ01088933.1	chr15:14247-27007	Y1gfpplus	Y1gfpminus	NOTEST	2.00114	3.18716	0.671448	0	1	1	no
ENSDARG00000007179	ENSDARG00000007179	sash1a	chr20:31454726-31769725	Y1gfpplus	Y1gfpminus	OK	22.1908	12.5658	-0.820453	-1.17329	0.04935	0.207372	no
ENSDARG00000007180	ENSDARG00000007180	slc30a4	chr18:4916341-4929657	Y1gfpplus	Y1gfpminus	NOTEST	2.18077	1.26635	-0.784163	0	1	1	no
ENSDARG00000007181	ENSDARG00000007181	nadk2	chr21:21281875-21311207	Y1gfpplus	Y1gfpminus	NOTEST	4.07833	2.75977	-0.56343	0	1	1	no
ENSDARG00000007184	ENSDARG00000007184	zbtb16a	chr21:22578472-22585517	Y1gfpplus	Y1gfpminus	NOTEST	4.35917	5.13568	0.236504	0	1	1	no
ENSDARG00000007186	ENSDARG00000007186	ppp1r8a	chr19:14954030-14967413	Y1gfpplus	Y1gfpminus	NOTEST	1.9543	2.16083	0.144928	0	1	1	no
ENSDARG00000007195	ENSDARG00000007195	GRM2 (2 of 2)	chr11:37021293-37056485	Y1gfpplus	Y1gfpminus	NOTEST	0	6.03375	inf	0	1	1	no
ENSDARG00000007196	ENSDARG00000007196	rae1	chr6:24010958-24018394	Y1gfpplus	Y1gfpminus	OK	59.6475	53.3383	-0.16129	-0.27313	0.68405	0.883356	no
ENSDARG00000007198	ENSDARG00000007198	MTA1	chr17:37678325-37788975	Y1gfpplus	Y1gfpminus	NOTEST	6.18209	7.85327	0.345199	0	1	1	no
ENSDARG00000007199	ENSDARG00000007199	CR846090.1	chr7:26869533-26876624	Y1gfpplus	Y1gfpminus	NOTEST	0	0	0	0	1	1	no
ENSDARG00000007204	ENSDARG00000007204	si:ch211-195b21.5	chr17:23052174-23062849	Y1gfpplus	Y1gfpminus	OK	27.0516	29.2607	0.113252	0.180077	0.7737	0.92608	no
ENSDARG00000007207	ENSDARG00000007207	cnpy2	chr11:2519684-2527357	Y1gfpplus	Y1gfpminus	NOTEST	3.57794	6.8992	0.947299	0	1	1	no
ENSDARG00000007216	ENSDARG00000007216	abce1	chr23:43864003-43886382	Y1gfpplus	Y1gfpminus	OK	138.851	86.2117	-0.687584	-1.25897	0.07745	0.283362	no
ENSDARG00000007217	ENSDARG00000007217	wdr55	chr21:33780747-33809876	Y1gfpplus	Y1gfpminus	NOTEST	4.63958	3.20435	-0.533962	0	1	1	no
ENSDARG00000007219	ENSDARG00000007219	actn1	chr13:36713492-36793101	Y1gfpplus	Y1gfpminus	OK	48.7268	46.132	-0.0789468	-0.110277	0.8823	0.965558	no
ENSDARG00000007220	ENSDARG00000007220	ncam1b	chr15:17310900-17518321	Y1gfpplus	Y1gfpminus	OK	0.285473	11.6852	5.35519	0.925896	0.22575	0.545192	no
ENSDARG00000007221	ENSDARG00000007221	pbk	chr20:39384300-39392715	Y1gfpplus	Y1gfpminus	OK	47.7846	31.0403	-0.622401	-1.02804	0.1211	0.383111	no
ENSDARG00000007222	ENSDARG00000007222	rest	chr14:53551087-53597284	Y1gfpplus	Y1gfpminus	NOTEST	3.44863	3.7572	0.123635	0	1	1	no
ENSDARG00000007231	ENSDARG00000007231	ryk	chr6:27222692-27323929	Y1gfpplus	Y1gfpminus	OK	27.9864	43.4366	0.634189	0.997043	0.14005	0.418773	no
ENSDARG00000007241	ENSDARG00000007241	mycb	chr2:31734130-31737252	Y1gfpplus	Y1gfpminus	OK	56.0243	64.3889	0.200761	0.369101	0.59925	0.841399	no
ENSDARG00000007244	ENSDARG00000007244	ACP2	chr7:40753629-40771350	Y1gfpplus	Y1gfpminus	NOTEST	3.52459	2.61586	-0.430167	0	1	1	no
ENSDARG00000007245	ENSDARG00000007245	RUNDC3A (2 of 2)	chr3:21105801-21128253	Y1gfpplus	Y1gfpminus	NOTEST	0.36542	1.2928	1.82287	0	1	1	no
ENSDARG00000007247	ENSDARG00000007247	ric8a	chr25:10670167-10694369	Y1gfpplus	Y1gfpminus	NOTEST	0.833223	1.19201	0.516618	0	1	1	no
ENSDARG00000007250	ENSDARG00000007250	use1	chr22:11180991-11189218	Y1gfpplus	Y1gfpminus	OK	11.2982	16.4547	0.5424	0.732524	0.28595	0.596262	no
ENSDARG00000007257	ENSDARG00000007257	rab5ab	chr16:53051407-53072004	Y1gfpplus	Y1gfpminus	OK	19.5171	13.752	-0.505104	-0.907449	0.195	0.502935	no
ENSDARG00000007264	ENSDARG00000007264	gbas	chr15:454576-541027	Y1gfpplus	Y1gfpminus	OK	29.8791	52.5268	0.813916	0.807009	0.16775	0.463966	no
ENSDARG00000007265	ENSDARG00000007265	si:ch211-117l17.5	chr22:23536900-23548523	Y1gfpplus	Y1gfpminus	NOTEST	5.35509	0	#NAME?	0	1	1	no
ENSDARG00000007271	ENSDARG00000007271	mynn	chr24:27125388-27140570	Y1gfpplus	Y1gfpminus	OK	42.6023	43.4538	0.0285538	0.0474562	0.94805	0.984426	no
ENSDARG00000007275	ENSDARG00000007275	si:ch211-251b21.1	chr8:49792468-49824057	Y1gfpplus	Y1gfpminus	OK	1.42013	129.619	6.51211	5.34124	0.0033	0.0272474	yes
ENSDARG00000007276	ENSDARG00000007276	ela3l	chr5:27755714-27763404	Y1gfpplus	Y1gfpminus	NOTEST	0	0	0	0	1	1	no
ENSDARG00000007277	ENSDARG00000007277	myf5	chr4:20676917-20682859	Y1gfpplus	Y1gfpminus	NOTEST	0.128299	8.73899	6.08988	0	1	1	no
ENSDARG00000007278	ENSDARG00000007278	ect2	chr11:10452621-10520382	Y1gfpplus	Y1gfpminus	OK	11.0752	7.46965	-0.568223	-0.888853	0.19325	0.501077	no
ENSDARG00000007279	ENSDARG00000007279	yipf5	chr21:39577563-39586873	Y1gfpplus	Y1gfpminus	OK	27.3544	26.1224	-0.0664873	-0.138256	0.87145	0.961815	no
ENSDARG00000007285	ENSDARG00000007285	mrp63	chr17:26448766-26452552	Y1gfpplus	Y1gfpminus	OK	26.9133	22.879	-0.234299	-0.382009	0.57265	0.824485	no
ENSDARG00000007289	ENSDARG00000007289	METRNL (1 of 2)	chr1:57634919-57646923	Y1gfpplus	Y1gfpminus	OK	19.7213	3.65231	-2.43288	-2.98022	0.00025	0.00373924	yes
ENSDARG00000007294	ENSDARG00000007294	aco2	chr12:20201560-20215458	Y1gfpplus	Y1gfpminus	OK	28.2405	32.6173	0.207871	0.442566	0.5889	0.835124	no
ENSDARG00000007302	ENSDARG00000007302	sh3gl3b	chr25:20013025-20026403	Y1gfpplus	Y1gfpminus	OK	14.7298	3.9597	-1.89528	-1.96704	0.0194	0.105045	no
ENSDARG00000007315	ENSDARG00000007315	tmpoa	chr4:15923469-15944520	Y1gfpplus	Y1gfpminus	OK	33.7689	40.599	0.26575	0.448439	0.51945	0.794357	no
ENSDARG00000007320	ENSDARG00000007320	rpl7	chr2:29859810-29897185	Y1gfpplus	Y1gfpminus	OK	3454.72	2702.28	-0.354391	-0.471062	0.472	0.764904	no
ENSDARG00000007323	ENSDARG00000007323	chmp4b	chr8:47446285-47459670	Y1gfpplus	Y1gfpminus	OK	38.1986	30.0138	-0.347896	-0.569516	0.3981	0.704085	no
ENSDARG00000007329	ENSDARG00000007329	tbx16	chr8:54012018-54031716	Y1gfpplus	Y1gfpminus	NOTEST	0.412305	3.76082	3.18927	0	1	1	no
ENSDARG00000007344	ENSDARG00000007344	tcap	chr3:21453654-21455521	Y1gfpplus	Y1gfpminus	NOTEST	4.36916	3.7032	-0.238587	0	1	1	no
ENSDARG00000007347	ENSDARG00000007347	degs1	chr13:373955-425759	Y1gfpplus	Y1gfpminus	OK	61.946	39.0037	-0.667401	-0.896099	0.2444	0.561171	no
ENSDARG00000007349	ENSDARG00000007349	dmrt1	chr5:46563398-46609929	Y1gfpplus	Y1gfpminus	NOTEST	0	1.26077	inf	0	1	1	no
ENSDARG00000007354	ENSDARG00000007354	pdia3	chr25:31332643-31347155	Y1gfpplus	Y1gfpminus	OK	307.18	251.869	-0.286408	-0.443362	0.52265	0.79548	no
ENSDARG00000007356	ENSDARG00000007356	fgf20a	chr1:15134198-15136368	Y1gfpplus	Y1gfpminus	NOTEST	0.903124	1.3373	0.566324	0	1	1	no
ENSDARG00000007358	ENSDARG00000007358	cxcr3.1	chr16:13603463-13609316	Y1gfpplus	Y1gfpminus	NOTEST	0.40116	0.185134	-1.11561	0	1	1	no
ENSDARG00000007359	ENSDARG00000007359	UBL4A	chr8:53222228-53233286	Y1gfpplus	Y1gfpminus	OK	19.6137	18.9097	-0.0527341	-0.113357	0.90035	0.97142	no
ENSDARG00000007362	ENSDARG00000007362	sft2d1	chr13:4023087-4055631	Y1gfpplus	Y1gfpminus	OK	20.4899	6.41384	-1.67565	-2.30677	0.00515	0.0387125	yes
ENSDARG00000007366	ENSDARG00000007366	AMDHD1	chr7:20549986-20577861	Y1gfpplus	Y1gfpminus	NOTEST	0.328098	0	#NAME?	0	1	1	no
ENSDARG00000007369	ENSDARG00000007369	tcf7l1b	chr8:54385856-54508714	Y1gfpplus	Y1gfpminus	OK	13.7863	13.7043	-0.00860739	-0.0125354	0.9839	0.995828	no
ENSDARG00000007370	ENSDARG00000007370	dysf	chr7:26725428-26864332	Y1gfpplus	Y1gfpminus	NOTEST	5.42742	0.344556	-3.97746	0	1	1	no
ENSDARG00000007371	ENSDARG00000007371	slc26a3	chr4:17893142-17903728	Y1gfpplus	Y1gfpminus	NOTEST	0	0.219448	inf	0	1	1	no
ENSDARG00000007377	ENSDARG00000007377	odc1	chr17:52270217-52283861	Y1gfpplus	Y1gfpminus	OK	103.897	64.8688	-0.679551	-1.27072	0.0702	0.265041	no
ENSDARG00000007382	ENSDARG00000007382	ubtd1a	chr13:31594884-31613263	Y1gfpplus	Y1gfpminus	NOTEST	0.165976	0.93739	2.49767	0	1	1	no
ENSDARG00000007383	ENSDARG00000007383	kcnk6	chr18:44578746-44617034	Y1gfpplus	Y1gfpminus	NOTEST	1.84393	0.473447	-1.96151	0	1	1	no
ENSDARG00000007385	ENSDARG00000007385	cct7	chr7:60587255-60632207	Y1gfpplus	Y1gfpminus	OK	217.79	173.303	-0.329646	-0.581116	0.40385	0.707737	no
ENSDARG00000007387	ENSDARG00000007387	irf2a	chr1:40222309-40258446	Y1gfpplus	Y1gfpminus	OK	23.7719	28.6782	0.270698	0.409949	0.6513	0.867647	no
ENSDARG00000007396	ENSDARG00000007396	rnd3b	chr9:24059668-24067163	Y1gfpplus	Y1gfpminus	OK	28.0869	13.2511	-1.08379	-1.46693	0.02975	0.1439	no
ENSDARG00000007398	ENSDARG00000007398	LRRK1 (1 of 2)	chr7:10384960-10522539	Y1gfpplus	Y1gfpminus	NOTEST	0	0.183057	inf	0	1	1	no
ENSDARG00000007405	ENSDARG00000007405	strap	chr4:15945014-15951235	Y1gfpplus	Y1gfpminus	OK	25.9339	31.7931	0.293875	0.526645	0.47025	0.763254	no
ENSDARG00000007406	ENSDARG00000007406	phox2a	chr15:46428556-46437328	Y1gfpplus	Y1gfpminus	NOTEST	0.556909	2.91153	2.38627	0	1	1	no
ENSDARG00000007407	ENSDARG00000007407	barx1	chr11:28419932-28423165	Y1gfpplus	Y1gfpminus	OK	15.2525	1.2799	-3.57495	-3.27451	0.01025	0.0653404	no
ENSDARG00000007409	ENSDARG00000007409	ppifa	chr13:30795773-30799401	Y1gfpplus	Y1gfpminus	NOTEST	3.20633	1.92158	-0.738632	0	1	1	no
ENSDARG00000007412	ENSDARG00000007412	slc2a1b	chr6:48005464-48034931	Y1gfpplus	Y1gfpminus	NOTEST	2.22425	3.76198	0.758172	0	1	1	no
ENSDARG00000007413	ENSDARG00000007413	arid2	chr4:1506150-1543402	Y1gfpplus	Y1gfpminus	OK	8.57356	12.0417	0.490078	0.89875	0.22985	0.548798	no
ENSDARG00000007418	ENSDARG00000007418	chmp4c	chr24:10841703-10848630	Y1gfpplus	Y1gfpminus	NOTEST	0.235704	1.6091	2.77121	0	1	1	no
ENSDARG00000007421	ENSDARG00000007421	ftcd	chr22:12910169-12925825	Y1gfpplus	Y1gfpminus	NOTEST	0	0	0	0	1	1	no
ENSDARG00000007425	ENSDARG00000007425	apol1	chr2:37670742-37677492	Y1gfpplus	Y1gfpminus	NOTEST	5.16807	3.12389	-0.726284	0	1	1	no
ENSDARG00000007429	ENSDARG00000007429	ndor1	chr5:34108135-34116959	Y1gfpplus	Y1gfpminus	OK	7.96256	6.53552	-0.284931	-0.375941	0.5773	0.825894	no
ENSDARG00000007430	ENSDARG00000007430	prdm12b	chr5:66656223-66660563	Y1gfpplus	Y1gfpminus	OK	0.395566	47.4307	6.90576	3.0809	0.02075	0.109909	no
ENSDARG00000007436	ENSDARG00000007436	avpr2aa	chr23:25321575-25337860	Y1gfpplus	Y1gfpminus	NOTEST	0	0.234049	inf	0	1	1	no
ENSDARG00000007438	ENSDARG00000007438	ube2i2	chr24:38770294-38784817	Y1gfpplus	Y1gfpminus	OK	145.908	170.473	0.224487	0.424745	0.5593	0.81565	no
ENSDARG00000007443	ENSDARG00000007443	fbxl18	chr1:7714245-7723025	Y1gfpplus	Y1gfpminus	NOTEST	2.79735	4.10997	0.555067	0	1	1	no
ENSDARG00000007444	ENSDARG00000007444	ift81	chr8:12159601-12202229	Y1gfpplus	Y1gfpminus	NOTEST	1.19983	2.67363	1.15597	0	1	1	no
ENSDARG00000007449	ENSDARG00000007449	slc25a39	chr3:30023937-30042619	Y1gfpplus	Y1gfpminus	OK	29.8668	20.0147	-0.577482	-0.942718	0.1657	0.461546	no
ENSDARG00000007461	ENSDARG00000007461	srgap1	chr18:12104313-12505454	Y1gfpplus	Y1gfpminus	NOTEST	5.01126	8.08804	0.690615	0	1	1	no
ENSDARG00000007465	ENSDARG00000007465	tdrd1	chr12:31921590-31935253	Y1gfpplus	Y1gfpminus	NOTEST	0.0663445	0.114383	0.78582	0	1	1	no
ENSDARG00000007467	ENSDARG00000007467	si:dkey-26g8.11	chr12:18092677-18095207	Y1gfpplus	Y1gfpminus	NOTEST	0.254715	0	#NAME?	0	1	1	no
ENSDARG00000007477	ENSDARG00000007477	fbxo8	chr1:38754022-38770862	Y1gfpplus	Y1gfpminus	NOTEST	1.28049	1.37008	0.0975657	0	1	1	no
ENSDARG00000007480	ENSDARG00000007480	rpe65a	chr2:2448546-2463377	Y1gfpplus	Y1gfpminus	NOTEST	0	0.289842	inf	0	1	1	no
ENSDARG00000007485	ENSDARG00000007485	epc2	chr9:26364249-26399886	Y1gfpplus	Y1gfpminus	OK	3.151	9.54764	1.59934	1.08078	0.08155	0.293218	no
ENSDARG00000007490	ENSDARG00000007490	adrb1	chr12:32016018-32019317	Y1gfpplus	Y1gfpminus	NOTEST	0	0.179475	inf	0	1	1	no
ENSDARG00000007494	ENSDARG00000007494	st3gal2l	chr11:27409951-27523959	Y1gfpplus	Y1gfpminus	OK	21.2248	8.1168	-1.38677	-2.2321	0.00305	0.0257364	yes
ENSDARG00000007496	ENSDARG00000007496	ufl1	chr20:436999-459416	Y1gfpplus	Y1gfpminus	NOTEST	5.18396	3.26635	-0.666378	0	1	1	no
ENSDARG00000007517	ENSDARG00000007517	homer1b	chr5:53626419-53687527	Y1gfpplus	Y1gfpminus	NOTEST	0	0.313741	inf	0	1	1	no
ENSDARG00000007523	ENSDARG00000007523	kmt2e	chr4:21360140-21408343	Y1gfpplus	Y1gfpminus	OK	15.8879	23.9134	0.589892	1.10587	0.15985	0.454517	no
ENSDARG00000007526	ENSDARG00000007526	ndufs2	chr7:20254851-20279641	Y1gfpplus	Y1gfpminus	OK	58.9031	62.6462	0.0888841	0.161833	0.82195	0.942859	no
ENSDARG00000007531	ENSDARG00000007531	zcchc9	chr10:44264517-44288979	Y1gfpplus	Y1gfpminus	OK	13.1795	11.1513	-0.241089	-0.350457	0.62235	0.855487	no
ENSDARG00000007534	ENSDARG00000007534	itln1	chr1:13943359-13950252	Y1gfpplus	Y1gfpminus	NOTEST	2.88965	0	#NAME?	0	1	1	no
ENSDARG00000007549	ENSDARG00000007549	pdxdc1	chr3:36546185-36574249	Y1gfpplus	Y1gfpminus	NOTEST	2.14063	5.23624	1.2905	0	1	1	no
ENSDARG00000007553	ENSDARG00000007553	opn4.1	chr2:32561007-32564199	Y1gfpplus	Y1gfpminus	NOTEST	0	0.320804	inf	0	1	1	no
ENSDARG00000007560	ENSDARG00000007560	sema3bl	chr8:27374955-27433679	Y1gfpplus	Y1gfpminus	NOTEST	2.36679	3.10701	0.392598	0	1	1	no
ENSDARG00000007561	ENSDARG00000007561	cdh23	chr13:43723087-43922171	Y1gfpplus	Y1gfpminus	NOTEST	0.0832286	0.0697546	-0.25479	0	1	1	no
ENSDARG00000007566	ENSDARG00000007566	appbp2	chr15:23273854-23296409	Y1gfpplus	Y1gfpminus	OK	21.4443	22.9269	0.0964461	0.167987	0.8042	0.937511	no
ENSDARG00000007576	ENSDARG00000007576	crybb1l1	chr14:49239149-49245598	Y1gfpplus	Y1gfpminus	OK	1.56722	9.55901	2.60866	1.91587	0.00995	0.0639868	no
ENSDARG00000007578	ENSDARG00000007578	lppr2a	chr3:13727740-13741119	Y1gfpplus	Y1gfpminus	NOTEST	0.0811813	0.179854	1.1476	0	1	1	no
ENSDARG00000007582	ENSDARG00000007582	si:ch1073-155h21.1	chr20:118948-126782	Y1gfpplus	Y1gfpminus	NOTEST	0	0.245029	inf	0	1	1	no
ENSDARG00000007597	ENSDARG00000007597	bloc1s4	chr19:26165119-26179393	Y1gfpplus	Y1gfpminus	OK	13.8549	15.581	0.16939	0.250995	0.73425	0.905439	no
ENSDARG00000007601	ENSDARG00000007601	zmynd8	chr11:18981351-19024769	Y1gfpplus	Y1gfpminus	NOTEST	0.592151	0.972915	0.716349	0	1	1	no
ENSDARG00000007602	ENSDARG00000007602	si:dkey-79f11.4	chr1:7031126-7038714	Y1gfpplus	Y1gfpminus	NOTEST	0	0	0	0	1	1	no
ENSDARG00000007603	ENSDARG00000007603	stxbp2	chr3:53878583-53912307	Y1gfpplus	Y1gfpminus	OK	12.3629	4.21716	-1.55167	-2.04167	0.0081	0.054895	no
ENSDARG00000007609	ENSDARG00000007609	hoxa13a	chr19:19183715-19336956	Y1gfpplus	Y1gfpminus	OK	2.06757	8.70686	2.07422	0.602545	0.45845	0.754493	no
ENSDARG00000007614	ENSDARG00000007614	wwox	chr25:37922179-38098358	Y1gfpplus	Y1gfpminus	NOTEST	1.34156	1.32446	-0.0185082	0	1	1	no
ENSDARG00000007624	ENSDARG00000007624	gins1	chr13:9412732-9418548	Y1gfpplus	Y1gfpminus	OK	37.6522	29.6492	-0.344743	-0.584081	0.45685	0.752874	no
ENSDARG00000007628	ENSDARG00000007628	dusp1	chr14:19660234-19663632	Y1gfpplus	Y1gfpminus	OK	190.349	260.675	0.453606	0.805896	0.2381	0.55701	no
ENSDARG00000007630	ENSDARG00000007630	mkrn2	chr11:530129-561198	Y1gfpplus	Y1gfpminus	NOTEST	1.62043	2.55703	0.65809	0	1	1	no
ENSDARG00000007639	ENSDARG00000007639	CNOT4 (2 of 2)	chr4:11308221-11350591	Y1gfpplus	Y1gfpminus	NOTEST	5.89935	6.01026	0.0268722	0	1	1	no
ENSDARG00000007641	ENSDARG00000007641	msxe	chr14:169035-170921	Y1gfpplus	Y1gfpminus	OK	9.24943	15.4743	0.742435	0.921556	0.20775	0.52415	no
ENSDARG00000007654	ENSDARG00000007654	nsfa	chr3:34852192-34886337	Y1gfpplus	Y1gfpminus	NOTEST	0.707408	1.74879	1.30574	0	1	1	no
ENSDARG00000007655	ENSDARG00000007655	crybb1l3	chr15:27435577-27497198	Y1gfpplus	Y1gfpminus	NOTEST	0.809645	0	#NAME?	0	1	1	no
ENSDARG00000007657	ENSDARG00000007657	ccnh	chr5:49645426-49758231	Y1gfpplus	Y1gfpminus	NOTEST	4.77406	4.93059	0.0465442	0	1	1	no
ENSDARG00000007663	ENSDARG00000007663	amph	chr2:31608421-31654841	Y1gfpplus	Y1gfpminus	NOTEST	0.227827	5.64942	4.6321	0	1	1	no
ENSDARG00000007665	ENSDARG00000007665	hspbp1	chr3:126839-144508	Y1gfpplus	Y1gfpminus	NOTEST	6.88637	5.77081	-0.25497	0	1	1	no
ENSDARG00000007671	ENSDARG00000007671	ghrb	chr21:19562973-19593213	Y1gfpplus	Y1gfpminus	NOTEST	3.18275	2.26821	-0.488722	0	1	1	no
ENSDARG00000007678	ENSDARG00000007678	ttyh3b	chr1:10962297-11031476	Y1gfpplus	Y1gfpminus	OK	9.31486	10.4054	0.159729	0.271514	0.69465	0.889206	no
ENSDARG00000007682	ENSDARG00000007682	ppdpfa	chr8:24066262-24070412	Y1gfpplus	Y1gfpminus	OK	12.2023	19.8182	0.699672	1.05577	0.1366	0.412342	no
ENSDARG00000007691	ENSDARG00000007691	cul1b	chr24:17913692-17949248	Y1gfpplus	Y1gfpminus	OK	9.44365	11.2005	0.246149	0.328925	0.5956	0.839477	no
ENSDARG00000007693	ENSDARG00000007693	nfkbiab	chr17:12806045-12810148	Y1gfpplus	Y1gfpminus	OK	38.0041	36.7648	-0.0478286	-0.0778777	0.9129	0.976342	no
ENSDARG00000007697	ENSDARG00000007697	fabp7a	chr17:15274756-15277126	Y1gfpplus	Y1gfpminus	OK	8.56939	274.983	5.004	5.22413	5e-05	0.000957874	yes
ENSDARG00000007708	ENSDARG00000007708	nsa2	chr21:4041161-4076458	Y1gfpplus	Y1gfpminus	OK	240.054	230.176	-0.0606235	-0.11141	0.88015	0.964127	no
ENSDARG00000007709	ENSDARG00000007709	adamts8a	chr5:31790915-31815987	Y1gfpplus	Y1gfpminus	NOTEST	0.0562409	0.370214	2.71867	0	1	1	no
ENSDARG00000007711	ENSDARG00000007711	RAB3IL1	chr25:3065865-3105516	Y1gfpplus	Y1gfpminus	OK	16.6104	6.89052	-1.2694	-1.32545	0.0191	0.104038	no
ENSDARG00000007714	ENSDARG00000007714	ube2q1	chr18:49535808-49549039	Y1gfpplus	Y1gfpminus	NOTEST	5.75876	6.54463	0.184554	0	1	1	no
ENSDARG00000007715	ENSDARG00000007715	lgsn	chr11:11384826-11388258	Y1gfpplus	Y1gfpminus	NOTEST	0	0	0	0	1	1	no
ENSDARG00000007720	ENSDARG00000007720	sub1b	chr5:42762144-42770065	Y1gfpplus	Y1gfpminus	OK	62.6306	64.4254	0.0407619	0.0877336	0.92285	0.977206	no
ENSDARG00000007722	ENSDARG00000007722	nudt8	chr15:454576-541027	Y1gfpplus	Y1gfpminus	NOTEST	2.51696	2.36879	-0.0875336	0	1	1	no
ENSDARG00000007723	ENSDARG00000007723	efnb1	chr5:37862038-37928851	Y1gfpplus	Y1gfpminus	NOTEST	7.58594	8.06652	0.0886183	0	1	1	no
ENSDARG00000007727	ENSDARG00000007727	rgl2	chr16:48423031-48480573	Y1gfpplus	Y1gfpminus	OK	19.101	1.38061	-3.79027	-5.26367	5e-05	0.000957874	yes
ENSDARG00000007734	ENSDARG00000007734	obfc1	chr1:47996994-48010591	Y1gfpplus	Y1gfpminus	NOTEST	3.16638	3.68108	0.217294	0	1	1	no
ENSDARG00000007737	ENSDARG00000007737	zyg11	chr20:16214144-16242343	Y1gfpplus	Y1gfpminus	NOTEST	3.96647	5.43412	0.454192	0	1	1	no
ENSDARG00000007739	ENSDARG00000007739	atp1a1a.2	chr1:1468925-1554129	Y1gfpplus	Y1gfpminus	OK	0.822556	18.421	4.48509	0.877107	0.16035	0.455761	no
ENSDARG00000007743	ENSDARG00000007743	il15l	chr15:19313764-19324361	Y1gfpplus	Y1gfpminus	NOTEST	1.19797	0.370595	-1.69268	0	1	1	no
ENSDARG00000007744	ENSDARG00000007744	tsr1	chr15:24970132-24991486	Y1gfpplus	Y1gfpminus	OK	35.3189	22.7782	-0.632787	-1.00223	0.1245	0.387847	no
ENSDARG00000007745	ENSDARG00000007745	uqcrfs1	chr7:46455511-46460884	Y1gfpplus	Y1gfpminus	NOTEST	10.5759	11.0135	0.0584942	0	1	1	no
ENSDARG00000007751	ENSDARG00000007751	lmnl3	chr23:46169146-46181519	Y1gfpplus	Y1gfpminus	NOTEST	0.460173	1.23599	1.42541	0	1	1	no
ENSDARG00000007753	ENSDARG00000007753	cpne2	chr18:17319569-17362870	Y1gfpplus	Y1gfpminus	NOTEST	0.359345	0.158269	-1.18299	0	1	1	no
ENSDARG00000007755	ENSDARG00000007755	wdr61	chr25:6619164-6645716	Y1gfpplus	Y1gfpminus	OK	44.3815	52.9716	0.255261	0.280515	0.6857	0.884106	no
ENSDARG00000007760	ENSDARG00000007760	spg21	chr7:14409482-14519440	Y1gfpplus	Y1gfpminus	NOTEST	5.82386	3.87787	-0.58671	0	1	1	no
ENSDARG00000007764	ENSDARG00000007764	klhdc10	chr4:14056319-14069285	Y1gfpplus	Y1gfpminus	NOTEST	4.83131	6.2572	0.373103	0	1	1	no
ENSDARG00000007769	ENSDARG00000007769	sult5a1	chr7:57865783-57870015	Y1gfpplus	Y1gfpminus	NOTEST	1.13898	0	#NAME?	0	1	1	no
ENSDARG00000007774	ENSDARG00000007774	vash2	chr20:37890778-37941130	Y1gfpplus	Y1gfpminus	OK	10.2895	10.3101	0.00288925	0.00355291	0.99505	0.997373	no
ENSDARG00000007783	ENSDARG00000007783	blk	chr20:19247190-19269016	Y1gfpplus	Y1gfpminus	NOTEST	0.637175	0	#NAME?	0	1	1	no
ENSDARG00000007786	ENSDARG00000007786	tmx2b	chr1:45024019-45037415	Y1gfpplus	Y1gfpminus	OK	10.805	17.0801	0.660612	1.00468	0.1387	0.416614	no
ENSDARG00000007787	ENSDARG00000007787	zgc:112965	chr3:11630451-11681259	Y1gfpplus	Y1gfpminus	NOTEST	0.286961	0	#NAME?	0	1	1	no
ENSDARG00000007788	ENSDARG00000007788	atp2b1b	chr25:20099784-20156179	Y1gfpplus	Y1gfpminus	NOTEST	0.151457	0.0751934	-1.01023	0	1	1	no
ENSDARG00000007791	ENSDARG00000007791	ppp2r1a	chr5:59122332-59147207	Y1gfpplus	Y1gfpminus	OK	96.6916	96.7394	0.000713442	0.0013273	0.9988	0.999124	no
ENSDARG00000007792	ENSDARG00000007792	dyx1c1	chr13:52285610-52301143	Y1gfpplus	Y1gfpminus	NOTEST	0.352538	0.519064	0.558134	0	1	1	no
ENSDARG00000007795	ENSDARG00000007795	cst3	chr13:33900030-33908388	Y1gfpplus	Y1gfpminus	OK	45.2757	36.342	-0.317101	-0.448547	0.46225	0.756301	no
ENSDARG00000007804	ENSDARG00000007804	gas6	chr1:187474-213136	Y1gfpplus	Y1gfpminus	OK	6.29861	7.42932	0.238196	0.285297	0.62025	0.854742	no
ENSDARG00000007807	ENSDARG00000007807	cyth3a	chr12:18572107-18630252	Y1gfpplus	Y1gfpminus	NOTEST	6.07116	1.53452	-1.98419	0	1	1	no
ENSDARG00000007808	ENSDARG00000007808	zdhhc16a	chr13:31594884-31613263	Y1gfpplus	Y1gfpminus	NOTEST	3.9597	7.20766	0.864139	0	1	1	no
ENSDARG00000007812	ENSDARG00000007812	sp3b	chr6:10631861-10651312	Y1gfpplus	Y1gfpminus	OK	21.0042	26.9594	0.36011	0.563988	0.3501	0.66581	no
ENSDARG00000007813	ENSDARG00000007813	RNPEPL1	chr18:44278226-44302875	Y1gfpplus	Y1gfpminus	NOTEST	4.53441	2.08715	-1.11938	0	1	1	no
ENSDARG00000007818	ENSDARG00000007818	palm1b	chr2:26385491-26432415	Y1gfpplus	Y1gfpminus	OK	25.4836	10.9146	-1.22331	-1.74334	0.0106	0.0669865	no
ENSDARG00000007823	ENSDARG00000007823	atf3	chr20:37819240-37825345	Y1gfpplus	Y1gfpminus	OK	536.202	371.637	-0.528881	-0.93678	0.17595	0.476357	no
ENSDARG00000007824	ENSDARG00000007824	CR847998.1	chr11:41011851-41403023	Y1gfpplus	Y1gfpminus	NOTEST	0.132532	1.34424	3.34238	0	1	1	no
ENSDARG00000007825	ENSDARG00000007825	map2k1	chr18:19199830-19236980	Y1gfpplus	Y1gfpminus	NOTEST	2.67071	5.38331	1.01127	0	1	1	no
ENSDARG00000007836	ENSDARG00000007836	ctsla	chr5:46423372-46462320	Y1gfpplus	Y1gfpminus	OK	436.993	272.128	-0.683324	-1.32892	0.07755	0.283586	no
ENSDARG00000007842	ENSDARG00000007842	MCHR2 (1 of 3)	chr16:35134791-35152276	Y1gfpplus	Y1gfpminus	NOTEST	0.11018	0	#NAME?	0	1	1	no
ENSDARG00000007856	ENSDARG00000007856	rtn4rl1a	chr10:37153996-37166131	Y1gfpplus	Y1gfpminus	NOTEST	0	0.124466	inf	0	1	1	no
ENSDARG00000007863	ENSDARG00000007863	tra2a	chr19:20660183-20673107	Y1gfpplus	Y1gfpminus	OK	92.5159	130.172	0.492651	0.918455	0.20185	0.514063	no
ENSDARG00000007864	ENSDARG00000007864	CR774199.1	chr14:22005799-22008872	Y1gfpplus	Y1gfpminus	NOTEST	0	0	0	0	1	1	no
ENSDARG00000007867	ENSDARG00000007867	dazap2	chr23:33932272-33944759	Y1gfpplus	Y1gfpminus	OK	14.5926	19.3215	0.404968	0.779143	0.3245	0.638613	no
ENSDARG00000007869	ENSDARG00000007869	ehd3	chr20:38226352-38271748	Y1gfpplus	Y1gfpminus	NOTEST	4.28361	5.49954	0.360483	0	1	1	no
ENSDARG00000007885	ENSDARG00000007885	fancl	chr13:26927786-27023134	Y1gfpplus	Y1gfpminus	NOTEST	4.56816	3.17429	-0.52518	0	1	1	no
ENSDARG00000007886	ENSDARG00000007886	slc35b2	chr20:51567570-51602182	Y1gfpplus	Y1gfpminus	NOTEST	2.37621	2.7828	0.227878	0	1	1	no
ENSDARG00000007889	ENSDARG00000007889	csf1ra	chr15:43673436-43704576	Y1gfpplus	Y1gfpminus	NOTEST	0.696813	0.230624	-1.59523	0	1	1	no
ENSDARG00000007891	ENSDARG00000007891	meox1	chr12:29033255-29040298	Y1gfpplus	Y1gfpminus	OK	16.7348	61.2143	1.87101	3.05531	5e-05	0.000957874	yes
ENSDARG00000007892	ENSDARG00000007892	pdcd2	chr13:24604021-24619893	Y1gfpplus	Y1gfpminus	NOTEST	2.22236	3.01164	0.438459	0	1	1	no
ENSDARG00000007901	ENSDARG00000007901	crnkl1	chr20:49386885-49408359	Y1gfpplus	Y1gfpminus	OK	23.1771	24.9587	0.106839	0.156808	0.79365	0.93312	no
ENSDARG00000007906	ENSDARG00000007906	lrp2b	chr12:17204091-17300882	Y1gfpplus	Y1gfpminus	NOTEST	0	0.0239751	inf	0	1	1	no
ENSDARG00000007912	ENSDARG00000007912	si:ch211-196i2.2	chr21:12455500-12512256	Y1gfpplus	Y1gfpminus	NOTEST	0.708495	2.16213	1.60962	0	1	1	no
ENSDARG00000007915	ENSDARG00000007915	jak2a	chr21:205876-225805	Y1gfpplus	Y1gfpminus	OK	42.2002	10.7532	-1.97248	-2.62771	5e-05	0.000957874	yes
ENSDARG00000007916	ENSDARG00000007916	xpnpep3	chr3:25157242-25188253	Y1gfpplus	Y1gfpminus	NOTEST	5.36552	5.01311	-0.0980143	0	1	1	no
ENSDARG00000007918	ENSDARG00000007918	ttc27	chr17:22590140-22777132	Y1gfpplus	Y1gfpminus	NOTEST	6.15111	4.07236	-0.594982	0	1	1	no
ENSDARG00000007921	ENSDARG00000007921	relt	chr18:2109287-2174751	Y1gfpplus	Y1gfpminus	NOTEST	7.35219	2.35454	-1.64273	0	1	1	no
ENSDARG00000007923	ENSDARG00000007923	ptpn1	chr8:29243749-29259265	Y1gfpplus	Y1gfpminus	OK	19.397	16.7555	-0.211199	-0.36442	0.6007	0.841858	no
ENSDARG00000007941	ENSDARG00000007941	hmx4	chr1:41290658-41292304	Y1gfpplus	Y1gfpminus	NOTEST	1.39759	7.49541	2.42306	0	1	1	no
ENSDARG00000007943	ENSDARG00000007943	gabpb2a	chr19:8055247-8063048	Y1gfpplus	Y1gfpminus	OK	16.3718	10.258	-0.674466	-1.31423	0.1172	0.374701	no
ENSDARG00000007944	ENSDARG00000007944	lhx1b	chr5:57677619-57685248	Y1gfpplus	Y1gfpminus	NOTEST	0.264845	4.82142	4.18624	0	1	1	no
ENSDARG00000007950	ENSDARG00000007950	itga11b	chr25:1286074-1371816	Y1gfpplus	Y1gfpminus	NOTEST	0.851748	0	#NAME?	0	1	1	no
ENSDARG00000007955	ENSDARG00000007955	iars	chr11:1293251-1357500	Y1gfpplus	Y1gfpminus	OK	13.308	7.52031	-0.823431	-1.48474	0.0363	0.165493	no
ENSDARG00000007959	ENSDARG00000007959	hibadhb	chr16:22955444-22975619	Y1gfpplus	Y1gfpminus	OK	37.4157	35.041	-0.0946008	-0.151662	0.80905	0.939065	no
ENSDARG00000007960	ENSDARG00000007960	hnrnpaba	chr14:6928618-6933191	Y1gfpplus	Y1gfpminus	OK	590.113	743.833	0.333988	0.555419	0.40345	0.70771	no
ENSDARG00000007971	ENSDARG00000007971	cks1b	chr19:8457560-8460768	Y1gfpplus	Y1gfpminus	OK	115.317	85.5302	-0.431097	-1.14008	0.2895	0.600984	no
ENSDARG00000007975	ENSDARG00000007975	fth1b	chr25:3025331-3032475	Y1gfpplus	Y1gfpminus	NOTEST	1.10854	2.40153	1.1153	0	1	1	no
ENSDARG00000007976	ENSDARG00000007976	si:ch211-220f16.2	chr18:29919220-29970968	Y1gfpplus	Y1gfpminus	OK	21.4628	13.9293	-0.62372	-0.952762	0.23795	0.55701	no
ENSDARG00000007982	ENSDARG00000007982	onecut1	chr18:37192311-37203186	Y1gfpplus	Y1gfpminus	OK	2.00717	34.1163	4.08723	6.67786	5e-05	0.000957874	yes
ENSDARG00000007988	ENSDARG00000007988	masp2	chr23:29013116-29039049	Y1gfpplus	Y1gfpminus	NOTEST	0	0	0	0	1	1	no
ENSDARG00000007989	ENSDARG00000007989	nedd8	chr7:25372124-25374879	Y1gfpplus	Y1gfpminus	OK	105.779	95.1563	-0.152678	-0.338694	0.71135	0.896588	no
ENSDARG00000007990	ENSDARG00000007990	wt1b	chr18:44007287-44031137	Y1gfpplus	Y1gfpminus	NOTEST	0	0	0	0	1	1	no
ENSDARG00000007993	ENSDARG00000007993	csnk1a1	chr14:40151125-40174276	Y1gfpplus	Y1gfpminus	NOTEST	2.75416	3.7101	0.429847	0	1	1	no
ENSDARG00000007996	ENSDARG00000007996	pou2f1b	chr9:35290636-35326849	Y1gfpplus	Y1gfpminus	OK	17.4516	24.853	0.510062	0.931815	0.1755	0.475627	no
ENSDARG00000008010	ENSDARG00000008010	zgc:194189	chr23:30061270-30062628	Y1gfpplus	Y1gfpminus	NOTEST	1.05159	0	#NAME?	0	1	1	no
ENSDARG00000008014	ENSDARG00000008014	nudt17	chr16:45838879-45849553	Y1gfpplus	Y1gfpminus	NOTEST	2.32555	4.94624	1.08876	0	1	1	no
ENSDARG00000008019	ENSDARG00000008019	mxg	chr25:20185723-20205208	Y1gfpplus	Y1gfpminus	NOTEST	0	0	0	0	1	1	no
ENSDARG00000008020	ENSDARG00000008020	med31	chr21:38877729-38886024	Y1gfpplus	Y1gfpminus	NOTEST	6.40803	8.28971	0.371441	0	1	1	no
ENSDARG00000008022	ENSDARG00000008022	kif18a	chr7:33310994-33356363	Y1gfpplus	Y1gfpminus	OK	8.95333	9.89921	0.14489	0.209979	0.75255	0.917585	no
ENSDARG00000008026	ENSDARG00000008026	fam129bb	chr5:30554545-30608487	Y1gfpplus	Y1gfpminus	NOTEST	6.13398	1.64859	-1.89559	0	1	1	no
ENSDARG00000008029	ENSDARG00000008029	mep1a.2	chr20:35508677-35537540	Y1gfpplus	Y1gfpminus	NOTEST	0	0	0	0	1	1	no
ENSDARG00000008030	ENSDARG00000008030	myl9b	chr6:1700375-1712425	Y1gfpplus	Y1gfpminus	OK	17.6704	14.811	-0.254659	-0.51911	0.57355	0.824998	no
ENSDARG00000008032	ENSDARG00000008032	sart3	chr5:22231956-22264719	Y1gfpplus	Y1gfpminus	OK	11.6203	10.5962	-0.13311	-0.234499	0.7437	0.912467	no
ENSDARG00000008034	ENSDARG00000008034	skib	chr11:26715544-26763271	Y1gfpplus	Y1gfpminus	OK	7.74589	30.7638	1.98973	3.10147	5e-05	0.000957874	yes
ENSDARG00000008035	ENSDARG00000008035	zgc:113516	chr22:42215461-42219525	Y1gfpplus	Y1gfpminus	NOTEST	0	0	0	0	1	1	no
ENSDARG00000008049	ENSDARG00000008049	si:dkey-42i9.4	chr22:10650595-10651862	Y1gfpplus	Y1gfpminus	OK	153.531	291.786	0.926379	2.1292	0.0193	0.104737	no
ENSDARG00000008052	ENSDARG00000008052	nudc	chr19:30610949-30622860	Y1gfpplus	Y1gfpminus	OK	20.6435	17.4714	-0.240688	-0.708774	0.538	0.803368	no
ENSDARG00000008057	ENSDARG00000008057	ndfip1l	chr21:35427566-35444977	Y1gfpplus	Y1gfpminus	OK	29.966	20.9423	-0.516905	-0.751152	0.25315	0.561905	no
ENSDARG00000008060	ENSDARG00000008060	scara3	chr20:39308557-39330490	Y1gfpplus	Y1gfpminus	NOTEST	0.812386	0.948059	0.222811	0	1	1	no
ENSDARG00000008064	ENSDARG00000008064	med8	chr6:2237707-2241630	Y1gfpplus	Y1gfpminus	OK	18.8054	33.0811	0.814862	1.34428	0.22745	0.545808	no
ENSDARG00000008068	ENSDARG00000008068	tma16	chr1:18450402-18505933	Y1gfpplus	Y1gfpminus	OK	19.9728	15.9658	-0.323054	-0.444971	0.5061	0.787487	no
ENSDARG00000008075	ENSDARG00000008075	illr4	chr19:41127704-41136142	Y1gfpplus	Y1gfpminus	NOTEST	0	0	0	0	1	1	no
ENSDARG00000008095	ENSDARG00000008095	olfcd1	chr18:31441115-31445310	Y1gfpplus	Y1gfpminus	NOTEST	0	0	0	0	1	1	no
ENSDARG00000008097	ENSDARG00000008097	srsf9	chr10:1708215-1723772	Y1gfpplus	Y1gfpminus	OK	50.0723	78.547	0.649544	1.1152	0.12625	0.392127	no
ENSDARG00000008098	ENSDARG00000008098	si:dkey-26g8.12	chr12:18100445-18107181	Y1gfpplus	Y1gfpminus	NOTEST	0	0	0	0	1	1	no
ENSDARG00000008100	ENSDARG00000008100	slc7a10a	chr7:39707750-39732776	Y1gfpplus	Y1gfpminus	NOTEST	1.91374	0.827305	-1.2099	0	1	1	no
ENSDARG00000008105	ENSDARG00000008105	mettl2a	chr3:19552543-19572740	Y1gfpplus	Y1gfpminus	OK	22.5883	24.6745	0.127447	0.138017	0.8214	0.942778	no
ENSDARG00000008107	ENSDARG00000008107	src	chr23:39492453-39600591	Y1gfpplus	Y1gfpminus	NOTEST	3.86955	7.45373	0.945797	0	1	1	no
ENSDARG00000008109	ENSDARG00000008109	eef1da	chr2:52386435-52418406	Y1gfpplus	Y1gfpminus	OK	197.184	107.159	-0.879793	-1.206	0.04015	0.178041	no
ENSDARG00000008119	ENSDARG00000008119	E2F6	chr20:29702777-29709691	Y1gfpplus	Y1gfpminus	OK	25.4125	26.2443	0.0464668	0.0773074	0.91185	0.976251	no
ENSDARG00000008127	ENSDARG00000008127	pcdh15b	chr12:7246226-7502179	Y1gfpplus	Y1gfpminus	NOTEST	0	0	0	0	1	1	no
ENSDARG00000008131	ENSDARG00000008131	sox1b	chr1:46691439-46696666	Y1gfpplus	Y1gfpminus	NOTEST	0.458179	8.32432	4.18335	0	1	1	no
ENSDARG00000008133	ENSDARG00000008133	foxl1	chr18:17134156-17144631	Y1gfpplus	Y1gfpminus	NOTEST	1.3444	0.883586	-0.605525	0	1	1	no
ENSDARG00000008140	ENSDARG00000008140	kcnab1	chr18:32590026-32795774	Y1gfpplus	Y1gfpminus	NOTEST	0.124016	0	#NAME?	0	1	1	no
ENSDARG00000008141	ENSDARG00000008141	rbl1	chr6:51499398-51524794	Y1gfpplus	Y1gfpminus	OK	37.9966	34.7855	-0.127387	-0.20479	0.7753	0.926366	no
ENSDARG00000008142	ENSDARG00000008142	stxbp3	chr23:1684700-1721389	Y1gfpplus	Y1gfpminus	OK	21.6573	10.6036	-1.0303	-1.71211	0.0209	0.110623	no
ENSDARG00000008153	ENSDARG00000008153	serinc5	chr5:54765663-54817032	Y1gfpplus	Y1gfpminus	OK	22.5903	51.3073	1.18346	2.01591	0.0032	0.0266935	yes
ENSDARG00000008155	ENSDARG00000008155	sms	chr21:24676853-24694112	Y1gfpplus	Y1gfpminus	OK	23.1808	20.0453	-0.209663	-0.353162	0.62195	0.855487	no
ENSDARG00000008164	ENSDARG00000008164	CT573322.1	chr24:7819641-7841798	Y1gfpplus	Y1gfpminus	NOTEST	0	0.239977	inf	0	1	1	no
ENSDARG00000008165	ENSDARG00000008165	caspa	chr16:44763010-44774004	Y1gfpplus	Y1gfpminus	NOTEST	1.01372	0	#NAME?	0	1	1	no
ENSDARG00000008170	ENSDARG00000008170	dbnla	chr10:43723550-43737936	Y1gfpplus	Y1gfpminus	NOTEST	0	2.74094	inf	0	1	1	no
ENSDARG00000008174	ENSDARG00000008174	hoxb1a	chr3:23989274-24152182	Y1gfpplus	Y1gfpminus	OK	1.01193	11.0134	3.44407	0.82933	0.39265	0.700729	no
ENSDARG00000008182	ENSDARG00000008182	si:ch73-111e15.1	chr10:22311051-22317331	Y1gfpplus	Y1gfpminus	NOTEST	0	0	0	0	1	1	no
ENSDARG00000008184	ENSDARG00000008184	mia3	chr20:52069510-52286030	Y1gfpplus	Y1gfpminus	OK	16.335	18.7838	0.201523	0.341058	0.66005	0.872457	no
ENSDARG00000008186	ENSDARG00000008186	syk	chr10:5537244-5584889	Y1gfpplus	Y1gfpminus	NOTEST	4.14885	0.212699	-4.28583	0	1	1	no
ENSDARG00000008188	ENSDARG00000008188	sf1	chr7:23976995-23987907	Y1gfpplus	Y1gfpminus	OK	87.4034	121.123	0.47071	0.905846	0.21515	0.533598	no
ENSDARG00000008191	ENSDARG00000008191	tmeff1a	chr2:42278039-42292104	Y1gfpplus	Y1gfpminus	NOTEST	0.769062	0.288345	-1.4153	0	1	1	no
ENSDARG00000008192	ENSDARG00000008192	pank1a	chr17:23384758-23407473	Y1gfpplus	Y1gfpminus	NOTEST	0.830268	3.12708	1.91317	0	1	1	no
ENSDARG00000008200	ENSDARG00000008200	ugp2b	chr17:24273974-24300073	Y1gfpplus	Y1gfpminus	OK	14.1192	12.0376	-0.230116	-0.347704	0.59925	0.841399	no
ENSDARG00000008203	ENSDARG00000008203	pax1a	chr17:42869957-42873985	Y1gfpplus	Y1gfpminus	NOTEST	2.8945	2.49154	-0.216278	0	1	1	no
ENSDARG00000008209	ENSDARG00000008209	myt1la	chr20:30471878-30602467	Y1gfpplus	Y1gfpminus	NOTEST	0	0.608695	inf	0	1	1	no
ENSDARG00000008212	ENSDARG00000008212	kcnk13a	chr17:16172578-16183627	Y1gfpplus	Y1gfpminus	NOTEST	0.1345	0.132786	-0.0185082	0	1	1	no
ENSDARG00000008218	ENSDARG00000008218	znf410	chr20:54688042-54698893	Y1gfpplus	Y1gfpminus	OK	46.835	70.7446	0.595035	0.929833	0.19715	0.506233	no
ENSDARG00000008219	ENSDARG00000008219	crygm4	chr6:25786-26795	Y1gfpplus	Y1gfpminus	NOTEST	0	0	0	0	1	1	no
ENSDARG00000008224	ENSDARG00000008224	vps35	chr7:44441407-44587973	Y1gfpplus	Y1gfpminus	OK	21.8298	28.5982	0.389627	0.659453	0.3724	0.6845	no
ENSDARG00000008235	ENSDARG00000008235	cog5	chr4:2419319-2508720	Y1gfpplus	Y1gfpminus	NOTEST	2.90881	1.96593	-0.565215	0	1	1	no
ENSDARG00000008237	ENSDARG00000008237	sars	chr23:34342071-34355180	Y1gfpplus	Y1gfpminus	OK	123.455	97.3524	-0.342702	-0.618706	0.3807	0.691508	no
ENSDARG00000008238	ENSDARG00000008238	manba	chr13:11432389-11459593	Y1gfpplus	Y1gfpminus	NOTEST	0.64899	0.248373	-1.38569	0	1	1	no
ENSDARG00000008239	ENSDARG00000008239	mocs3	chr17:42638118-42699646	Y1gfpplus	Y1gfpminus	NOTEST	5.37541	3.78896	-0.504574	0	1	1	no
ENSDARG00000008243	ENSDARG00000008243	cct8	chr10:25963451-25979373	Y1gfpplus	Y1gfpminus	OK	750.052	642.78	-0.222665	-0.464313	0.62115	0.855268	no
ENSDARG00000008247	ENSDARG00000008247	vezf1a	chr10:38416880-38465280	Y1gfpplus	Y1gfpminus	OK	8.30784	24.654	1.56928	2.67481	0.00035	0.00487529	yes
ENSDARG00000008249	ENSDARG00000008249	ptchd4	chr20:36091015-36132030	Y1gfpplus	Y1gfpminus	NOTEST	0.102755	0.349866	1.76759	0	1	1	no
ENSDARG00000008255	ENSDARG00000008255	cnot6	chr21:31522738-31548884	Y1gfpplus	Y1gfpminus	OK	28.8355	41.3394	0.519672	1.08679	0.1806	0.484454	no
ENSDARG00000008263	ENSDARG00000008263	mfsd4b	chr23:18273797-18285608	Y1gfpplus	Y1gfpminus	NOTEST	0.414052	0	#NAME?	0	1	1	no
ENSDARG00000008275	ENSDARG00000008275	klhl24b	chr24:26558005-26585443	Y1gfpplus	Y1gfpminus	NOTEST	1.83012	6.99857	1.93512	0	1	1	no
ENSDARG00000008278	ENSDARG00000008278	rcor2	chr7:26056873-26161813	Y1gfpplus	Y1gfpminus	OK	8.08599	12.9518	0.679654	0.882503	0.16385	0.460695	no
ENSDARG00000008279	ENSDARG00000008279	map2k7	chr1:46310619-46334448	Y1gfpplus	Y1gfpminus	NOTEST	2.70245	3.23133	0.257857	0	1	1	no
ENSDARG00000008287	ENSDARG00000008287	fam114a1	chr1:17317641-17333963	Y1gfpplus	Y1gfpminus	NOTEST	8.10671	5.09351	-0.670456	0	1	1	no
ENSDARG00000008292	ENSDARG00000008292	eif2s3	chr24:17532373-17552057	Y1gfpplus	Y1gfpminus	OK	277.521	278.094	0.00297681	0.00504541	0.99365	0.996581	no
ENSDARG00000008305	ENSDARG00000008305	hand2	chr1:38598549-38604378	Y1gfpplus	Y1gfpminus	NOTEST	5.57302	3.1534	-0.821552	0	1	1	no
ENSDARG00000008306	ENSDARG00000008306	rdh5	chr22:10223022-10232030	Y1gfpplus	Y1gfpminus	NOTEST	0	0.772979	inf	0	1	1	no
ENSDARG00000008310	ENSDARG00000008310	ip6k2	chr6:42340485-42349635	Y1gfpplus	Y1gfpminus	OK	59.7993	53.9198	-0.149313	-0.299377	0.7255	0.902424	no
ENSDARG00000008312	ENSDARG00000008312	dnajb12b	chr12:49554093-49606166	Y1gfpplus	Y1gfpminus	NOTEST	0	0	0	0	1	1	no
ENSDARG00000008322	ENSDARG00000008322	AMBRA1 (1 of 2)	chr7:40645998-40749735	Y1gfpplus	Y1gfpminus	NOTEST	2.95284	2.68706	-0.136078	0	1	1	no
ENSDARG00000008329	ENSDARG00000008329	asic1a	chr8:7536756-7596244	Y1gfpplus	Y1gfpminus	NOTEST	0	0.52889	inf	0	1	1	no
ENSDARG00000008333	ENSDARG00000008333	znfl2a	chr2:161047-164989	Y1gfpplus	Y1gfpminus	OK	329.601	37.4169	-3.13896	-5.35679	5e-05	0.000957874	yes
ENSDARG00000008336	ENSDARG00000008336	sh3bp5a	chr19:2087409-2124996	Y1gfpplus	Y1gfpminus	NOTEST	6.64513	5.3931	-0.301183	0	1	1	no
ENSDARG00000008350	ENSDARG00000008350	SMARCA4 (1 of 3)	Zv9_NA996:104-12552	Y1gfpplus	Y1gfpminus	NOTEST	0.0916085	0.0402749	-1.1856	0	1	1	no
ENSDARG00000008359	ENSDARG00000008359	cnn3a	chr24:31349967-31380756	Y1gfpplus	Y1gfpminus	OK	37.4067	15.9434	-1.23034	-2.62088	0.0018	0.0173786	yes
ENSDARG00000008363	ENSDARG00000008363	mcl1b	chr16:31846294-31848675	Y1gfpplus	Y1gfpminus	OK	65.1019	40.986	-0.66757	-0.984236	0.18195	0.486822	no
ENSDARG00000008366	ENSDARG00000008366	mpp7	chr12:24525224-24788178	Y1gfpplus	Y1gfpminus	NOTEST	0.847263	1.59257	0.910477	0	1	1	no
ENSDARG00000008370	ENSDARG00000008370	csnk1da	chr3:36172320-36209462	Y1gfpplus	Y1gfpminus	OK	18.3939	27.657	0.588416	1.04963	0.13805	0.415516	no
ENSDARG00000008372	ENSDARG00000008372	spred2b	chr13:5541081-5614099	Y1gfpplus	Y1gfpminus	OK	19.3511	17.8423	-0.11712	-0.210359	0.7617	0.920737	no
ENSDARG00000008377	ENSDARG00000008377	epn2	chr3:39651030-39690874	Y1gfpplus	Y1gfpminus	OK	22.5397	19.0209	-0.244883	-0.416888	0.53165	0.799178	no
ENSDARG00000008380	ENSDARG00000008380	brd7	chr7:39134400-39147445	Y1gfpplus	Y1gfpminus	OK	25.3149	39.5832	0.644905	1.14223	0.11175	0.363324	no
ENSDARG00000008383	ENSDARG00000008383	arpc1a	chr3:40790891-40799237	Y1gfpplus	Y1gfpminus	OK	108.236	68.065	-0.669201	-1.2988	0.09185	0.318811	no
ENSDARG00000008384	ENSDARG00000008384	hdac6	chr8:7930066-7981022	Y1gfpplus	Y1gfpminus	NOTEST	4.37945	3.98075	-0.13771	0	1	1	no
ENSDARG00000008388	ENSDARG00000008388	mmp14b	chr2:37864075-37886399	Y1gfpplus	Y1gfpminus	OK	36.2876	9.47532	-1.93723	-3.38851	5e-05	0.000957874	yes
ENSDARG00000008395	ENSDARG00000008395	snupn	chr25:6788352-6800991	Y1gfpplus	Y1gfpminus	OK	11.9556	10.9589	-0.125585	-0.180911	0.78725	0.930425	no
ENSDARG00000008396	ENSDARG00000008396	ftr24	chr2:48020411-48047591	Y1gfpplus	Y1gfpminus	NOTEST	4.07815	3.47089	-0.232608	0	1	1	no
ENSDARG00000008398	ENSDARG00000008398	cacna1c	chr4:19253816-19415993	Y1gfpplus	Y1gfpminus	NOTEST	0.545638	0.729722	0.419403	0	1	1	no
ENSDARG00000008403	ENSDARG00000008403	phospho1	chr3:15410515-15418165	Y1gfpplus	Y1gfpminus	NOTEST	0	0.727856	inf	0	1	1	no
ENSDARG00000008407	ENSDARG00000008407	tspan7b	chr22:11550854-11603386	Y1gfpplus	Y1gfpminus	NOTEST	2.09059	8.11605	1.95687	0	1	1	no
ENSDARG00000008413	ENSDARG00000008413	atp11a	chr1:46760558-46898743	Y1gfpplus	Y1gfpminus	NOTEST	0.779146	2.1797	1.48416	0	1	1	no
ENSDARG00000008414	ENSDARG00000008414	exoc3l2a	chr5:38353105-38364727	Y1gfpplus	Y1gfpminus	NOTEST	9.58231	0	#NAME?	0	1	1	no
ENSDARG00000008423	ENSDARG00000008423	tfec	Zv9_scaffold3539:166183-181704	Y1gfpplus	Y1gfpminus	OK	19.4929	4.07414	-2.25838	-2.97137	0.00095	0.0106842	yes
ENSDARG00000008433	ENSDARG00000008433	unc45b	chr8:11477305-11502770	Y1gfpplus	Y1gfpminus	OK	2.20462	25.4526	3.52921	2.70629	5e-05	0.000957874	yes
ENSDARG00000008434	ENSDARG00000008434	bcl2l1	chr23:19232937-19271049	Y1gfpplus	Y1gfpminus	OK	12.003	8.7797	-0.451153	-0.672841	0.31055	0.624881	no
ENSDARG00000008439	ENSDARG00000008439	atxn10	chr4:17788473-17810131	Y1gfpplus	Y1gfpminus	NOTEST	6.24845	3.65386	-0.774076	0	1	1	no
ENSDARG00000008447	ENSDARG00000008447	fkbp4	chr18:5622137-5636349	Y1gfpplus	Y1gfpminus	OK	58.1727	86.1779	0.566977	1.04483	0.1438	0.425627	no
ENSDARG00000008450	ENSDARG00000008450	pcolce2a	chr2:7815721-7831598	Y1gfpplus	Y1gfpminus	NOTEST	5.39121	0.605946	-3.15335	0	1	1	no
ENSDARG00000008454	ENSDARG00000008454	cpeb1b	chr7:49697691-49708223	Y1gfpplus	Y1gfpminus	NOTEST	0.333731	0.124025	-1.42805	0	1	1	no
ENSDARG00000008457	ENSDARG00000008457	faah2a	chr1:40629793-40650948	Y1gfpplus	Y1gfpminus	NOTEST	0.5284	0	#NAME?	0	1	1	no
ENSDARG00000008461	ENSDARG00000008461	anapc5	chr8:42137963-42156300	Y1gfpplus	Y1gfpminus	OK	10.29	9.02883	-0.188633	-0.265264	0.6952	0.889322	no
ENSDARG00000008472	ENSDARG00000008472	apex2	chr8:23118391-23122503	Y1gfpplus	Y1gfpminus	NOTEST	1.78497	0.914494	-0.964852	0	1	1	no
ENSDARG00000008473	ENSDARG00000008473	FP017304.1	chr11:43664190-43677438	Y1gfpplus	Y1gfpminus	NOTEST	0	0	0	0	1	1	no
ENSDARG00000008480	ENSDARG00000008480	trmt61a	chr13:15636049-15704078	Y1gfpplus	Y1gfpminus	OK	20.189	18.5761	-0.120125	-0.129596	0.8453	0.95389	no
ENSDARG00000008485	ENSDARG00000008485	LRP3	chr7:39670961-39707569	Y1gfpplus	Y1gfpminus	NOTEST	0.469444	2.29434	2.28905	0	1	1	no
ENSDARG00000008487	ENSDARG00000008487	dmd	chr1:10005575-10258954	Y1gfpplus	Y1gfpminus	OK	5.91707	18.6972	1.65987	0.739054	0.031	0.148861	no
ENSDARG00000008490	ENSDARG00000008490	ltv1	chr1:54409098-54447381	Y1gfpplus	Y1gfpminus	OK	22.0693	15.4407	-0.515298	-0.792351	0.2393	0.557011	no
ENSDARG00000008491	ENSDARG00000008491	wu:fd55e03	chr7:31515311-31526178	Y1gfpplus	Y1gfpminus	NOTEST	0.936012	1.05407	0.17137	0	1	1	no
ENSDARG00000008494	ENSDARG00000008494	myl6	chr6:39805040-39824390	Y1gfpplus	Y1gfpminus	OK	93.89	51.2667	-0.872951	-1.26324	0.0608	0.238848	no
ENSDARG00000008502	ENSDARG00000008502	pno1	chr13:972097-1001997	Y1gfpplus	Y1gfpminus	OK	69.575	46.0628	-0.594966	-0.8256	0.2764	0.585551	no
ENSDARG00000008503	ENSDARG00000008503	glcci1	chr19:25830660-25912920	Y1gfpplus	Y1gfpminus	NOTEST	6.1261	0.553701	-3.46779	0	1	1	no
ENSDARG00000008540	ENSDARG00000008540	sox21b	chr9:55102197-55104089	Y1gfpplus	Y1gfpminus	OK	0.82677	59.1818	6.16152	4.48909	0.05325	0.217621	no
ENSDARG00000008541	ENSDARG00000008541	chia.4	chr23:18096996-18118841	Y1gfpplus	Y1gfpminus	NOTEST	0	0.359384	inf	0	1	1	no
ENSDARG00000008542	ENSDARG00000008542	yod1	chr11:38874614-38886042	Y1gfpplus	Y1gfpminus	OK	10.3607	20.16	0.960378	1.43692	0.02915	0.142318	no
ENSDARG00000008548	ENSDARG00000008548	arhgap12a	chr2:43810721-43858721	Y1gfpplus	Y1gfpminus	NOTEST	2.21239	1.99896	-0.146355	0	1	1	no
ENSDARG00000008551	ENSDARG00000008551	pole3	chr5:34506016-34508705	Y1gfpplus	Y1gfpminus	OK	48.7137	40.9559	-0.250258	-0.435976	0.5425	0.806458	no
ENSDARG00000008553	ENSDARG00000008553	zgc:136872	chr17:2896811-2939581	Y1gfpplus	Y1gfpminus	NOTEST	0.20062	0.348912	0.7984	0	1	1	no
ENSDARG00000008560	ENSDARG00000008560	brap	chr10:3344273-3369138	Y1gfpplus	Y1gfpminus	NOTEST	3.14521	1.52369	-1.04559	0	1	1	no
ENSDARG00000008568	ENSDARG00000008568	SLC25A24	chr20:34678523-34694844	Y1gfpplus	Y1gfpminus	OK	23.6555	15.3682	-0.622226	-0.830803	0.192	0.500682	no
ENSDARG00000008573	ENSDARG00000008573	fam20b	chr20:15897504-15962901	Y1gfpplus	Y1gfpminus	OK	5.70203	7.20877	0.338278	0.322808	0.52135	0.795056	no
ENSDARG00000008575	ENSDARG00000008575	lyst	chr13:50926165-51038371	Y1gfpplus	Y1gfpminus	NOTEST	0.14196	0.171126	0.269573	0	1	1	no
ENSDARG00000008592	ENSDARG00000008592	mtmr8	chr5:23810915-23836180	Y1gfpplus	Y1gfpminus	OK	12.9261	1.15824	-3.48028	-1.28827	0.00395	0.0315093	yes
ENSDARG00000008593	ENSDARG00000008593	nbas	chr20:32874902-33213780	Y1gfpplus	Y1gfpminus	NOTEST	3.26286	0.980833	-1.73406	0	1	1	no
ENSDARG00000008623	ENSDARG00000008623	cops3	chr12:1651261-1659300	Y1gfpplus	Y1gfpminus	OK	16.3373	25.9414	0.667087	1.14745	0.27625	0.585551	no
ENSDARG00000008637	ENSDARG00000008637	mtp	chr1:11411055-11422839	Y1gfpplus	Y1gfpminus	NOTEST	0	0	0	0	1	1	no
ENSDARG00000008639	ENSDARG00000008639	kifap3a	chr20:34425322-34478231	Y1gfpplus	Y1gfpminus	NOTEST	4.6641	2.7793	-0.746876	0	1	1	no
ENSDARG00000008660	ENSDARG00000008660	coro1b	chr7:19832690-19870773	Y1gfpplus	Y1gfpminus	NOTEST	2.28843	5.27289	1.20424	0	1	1	no
ENSDARG00000008662	ENSDARG00000008662	fign	chr9:52086530-52094357	Y1gfpplus	Y1gfpminus	NOTEST	4.14622	4.73834	0.192586	0	1	1	no
ENSDARG00000008674	ENSDARG00000008674	chrnb2a	chr1:21321052-21367770	Y1gfpplus	Y1gfpminus	NOTEST	0	0	0	0	1	1	no
ENSDARG00000008678	ENSDARG00000008678	snx3	chr20:32444891-32471755	Y1gfpplus	Y1gfpminus	OK	229.921	63.3445	-1.85984	-3.25055	5e-05	0.000957874	yes
ENSDARG00000008680	ENSDARG00000008680	kpnb1	chr19:49790163-49809511	Y1gfpplus	Y1gfpminus	OK	13.145	14.4547	0.137018	0.196516	0.726	0.902493	no
ENSDARG00000008697	ENSDARG00000008697	epas1a	chr12:27303465-27357094	Y1gfpplus	Y1gfpminus	NOTEST	0.856143	4.29555	2.32692	0	1	1	no
ENSDARG00000008703	ENSDARG00000008703	apeh	chr8:55768425-55785926	Y1gfpplus	Y1gfpminus	OK	11.1635	8.70018	-0.359667	-0.546995	0.43755	0.738334	no
ENSDARG00000008706	ENSDARG00000008706	paip2b	chr1:41846742-41853059	Y1gfpplus	Y1gfpminus	OK	82.9112	86.0562	0.0537108	0.080013	0.90865	0.974863	no
ENSDARG00000008720	ENSDARG00000008720	lmo3	chr4:11677246-11744080	Y1gfpplus	Y1gfpminus	OK	1.24635	25.2628	4.34124	1.34801	0.00225	0.0207096	yes
ENSDARG00000008723	ENSDARG00000008723	prkcba	chr1:8080802-8144117	Y1gfpplus	Y1gfpminus	NOTEST	1.57859	3.37471	1.09612	0	1	1	no
ENSDARG00000008727	ENSDARG00000008727	ranbp3a	chr11:6329931-6358863	Y1gfpplus	Y1gfpminus	LOWDATA	4.7979	3.29232	-0.5433	0	1	1	no
ENSDARG00000008732	ENSDARG00000008732	zgc:66479	chr6:46672980-46679639	Y1gfpplus	Y1gfpminus	NOTEST	8.07433	5.94624	-0.441364	0	1	1	no
ENSDARG00000008735	ENSDARG00000008735	atp6ap2	chr22:11233636-11246898	Y1gfpplus	Y1gfpminus	OK	248.548	148.023	-0.7477	-1.64011	0.11765	0.375482	no
ENSDARG00000008740	ENSDARG00000008740	esf1	chr1:51712687-51729669	Y1gfpplus	Y1gfpminus	OK	18.0769	10.5157	-0.781605	-0.503399	0.3577	0.670825	no
ENSDARG00000008748	ENSDARG00000008748	ube2na	chr18:15457185-15472239	Y1gfpplus	Y1gfpminus	OK	92.5159	83.9553	-0.14008	-0.280832	0.71725	0.898936	no
ENSDARG00000008757	ENSDARG00000008757	entpd6	chr17:20932453-20954427	Y1gfpplus	Y1gfpminus	OK	21.8351	12.8374	-0.76629	-1.29869	0.08625	0.306224	no
ENSDARG00000008765	ENSDARG00000008765	tmed5	chr20:14704078-14720846	Y1gfpplus	Y1gfpminus	OK	32.3422	16.5419	-0.967291	-1.9468	0.0415	0.181709	no
ENSDARG00000008767	ENSDARG00000008767	si:dkey-42p8.3	chr22:21990930-22077298	Y1gfpplus	Y1gfpminus	NOTEST	0.569513	1.24143	1.1242	0	1	1	no
ENSDARG00000008772	ENSDARG00000008772	cacng1	chr6:23155072-23176975	Y1gfpplus	Y1gfpminus	OK	1.63205	23.588	3.8533	5.60295	0.00135	0.0140766	yes
ENSDARG00000008784	ENSDARG00000008784	prpf4ba	chr2:32514747-32543983	Y1gfpplus	Y1gfpminus	NOTEST	6.12575	7.49894	0.2918	0	1	1	no
ENSDARG00000008785	ENSDARG00000008785	dldh	chr25:27742038-27759710	Y1gfpplus	Y1gfpminus	OK	21.275	23.4495	0.140397	0.302697	0.7208	0.900414	no
ENSDARG00000008788	ENSDARG00000008788	camk1gb	chr23:39704031-39743425	Y1gfpplus	Y1gfpminus	NOTEST	0	0.0908731	inf	0	1	1	no
ENSDARG00000008790	ENSDARG00000008790	actr3b	chr24:7404885-7435323	Y1gfpplus	Y1gfpminus	NOTEST	0	0.454653	inf	0	1	1	no
ENSDARG00000008796	ENSDARG00000008796	her5	chr14:31412618-31414295	Y1gfpplus	Y1gfpminus	NOTEST	0	0.391539	inf	0	1	1	no
ENSDARG00000008797	ENSDARG00000008797	scn4aa	chr12:5963199-5988747	Y1gfpplus	Y1gfpminus	NOTEST	0.0548962	0	#NAME?	0	1	1	no
ENSDARG00000008803	ENSDARG00000008803	marcksb	chr17:15376739-15379446	Y1gfpplus	Y1gfpminus	OK	661.773	1153.22	0.801256	1.2843	0.05545	0.223114	no
ENSDARG00000008805	ENSDARG00000008805	orc3	chr17:49469444-49495622	Y1gfpplus	Y1gfpminus	OK	17.8695	13.5708	-0.396994	-0.5193	0.3668	0.67865	no
ENSDARG00000008807	ENSDARG00000008807	bokb	chr2:22097858-22108079	Y1gfpplus	Y1gfpminus	NOTEST	0.925157	1.93235	1.06258	0	1	1	no
ENSDARG00000008808	ENSDARG00000008808	eml2	chr15:28230013-28256808	Y1gfpplus	Y1gfpminus	NOTEST	3.07951	3.91903	0.347796	0	1	1	no
ENSDARG00000008811	ENSDARG00000008811	cmtm3	chr7:45596170-45609230	Y1gfpplus	Y1gfpminus	OK	40.2344	11.1706	-1.84872	-2.58692	0.0025	0.0222259	yes
ENSDARG00000008816	ENSDARG00000008816	glud1a	chr13:22819295-22855314	Y1gfpplus	Y1gfpminus	OK	14.6329	8.18445	-0.838263	-1.16407	0.09105	0.317219	no
ENSDARG00000008818	ENSDARG00000008818	hsf1	chr19:3618978-3647164	Y1gfpplus	Y1gfpminus	OK	18.1776	17.0556	-0.0919117	-0.158669	0.81435	0.940795	no
ENSDARG00000008829	ENSDARG00000008829	chga	chr20:27049807-27079019	Y1gfpplus	Y1gfpminus	NOTEST	0.589723	4.50107	2.93216	0	1	1	no
ENSDARG00000008832	ENSDARG00000008832	neu1	chr19:27293231-27309374	Y1gfpplus	Y1gfpminus	OK	11.5034	7.80598	-0.559406	-0.677836	0.2859	0.596262	no
ENSDARG00000008835	ENSDARG00000008835	si:dkey-46g23.5	chr3:3966396-3981363	Y1gfpplus	Y1gfpminus	NOTEST	0	0	0	0	1	1	no
ENSDARG00000008840	ENSDARG00000008840	hmbsa	chr5:32157457-32173443	Y1gfpplus	Y1gfpminus	OK	185.718	8.67804	-4.4196	-6.26733	5e-05	0.000957874	yes
ENSDARG00000008849	ENSDARG00000008849	ptprq	chr18:5405291-5495851	Y1gfpplus	Y1gfpminus	NOTEST	0.0767867	0.0376799	-1.02706	0	1	1	no
ENSDARG00000008852	ENSDARG00000008852	elp4	chr7:16671550-16799176	Y1gfpplus	Y1gfpminus	OK	17.5188	10.9188	-0.682092	-0.839418	0.23555	0.55407	no
ENSDARG00000008858	ENSDARG00000008858	cyp7c1	chr2:42236836-42275102	Y1gfpplus	Y1gfpminus	NOTEST	0.870841	0.370523	-1.23285	0	1	1	no
ENSDARG00000008859	ENSDARG00000008859	mylipa	chr19:26826400-26864320	Y1gfpplus	Y1gfpminus	NOTEST	4.68524	6.34982	0.438591	0	1	1	no
ENSDARG00000008861	ENSDARG00000008861	tfap2e	chr19:49337294-49359206	Y1gfpplus	Y1gfpminus	OK	0.51691	9.9947	4.27318	1.79272	0.02075	0.109909	no
ENSDARG00000008866	ENSDARG00000008866	cabp4	chr8:14308047-14340049	Y1gfpplus	Y1gfpminus	NOTEST	0	0	0	0	1	1	no
ENSDARG00000008867	ENSDARG00000008867	rap1b	chr4:17920082-18007522	Y1gfpplus	Y1gfpminus	OK	99.595	36.7897	-1.43677	-2.6007	0.00045	0.00593951	yes
ENSDARG00000008880	ENSDARG00000008880	usp28	chr21:22165896-22225823	Y1gfpplus	Y1gfpminus	NOTEST	0.652747	3.91039	2.58272	0	1	1	no
ENSDARG00000008884	ENSDARG00000008884	hprt1	chr14:32379800-32391426	Y1gfpplus	Y1gfpminus	OK	10.5155	7.22679	-0.541087	-0.720003	0.2914	0.603555	no
ENSDARG00000008886	ENSDARG00000008886	msxb	chr1:49859298-49861712	Y1gfpplus	Y1gfpminus	OK	47.6615	67.7201	0.506759	0.958984	0.21075	0.529102	no
ENSDARG00000008887	ENSDARG00000008887	ephx1l	chr13:33913081-33925003	Y1gfpplus	Y1gfpminus	OK	11.28	2.5033	-2.17186	-1.83328	0.06925	0.262438	no
ENSDARG00000008890	ENSDARG00000008890	ctns	chr11:6316208-6328271	Y1gfpplus	Y1gfpminus	OK	12.1585	9.54982	-0.348422	-0.560588	0.5503	0.810558	no
ENSDARG00000008904	ENSDARG00000008904	smarca2	chr5:46757515-46903059	Y1gfpplus	Y1gfpminus	NOTEST	2.54536	1.81625	-0.486908	0	1	1	no
ENSDARG00000008906	ENSDARG00000008906	si:ch211-241e1.5	chr2:1119722-1169188	Y1gfpplus	Y1gfpminus	NOTEST	1.77052	0.766244	-1.20829	0	1	1	no
ENSDARG00000008912	ENSDARG00000008912	slc8a2a	chr5:38470899-38493515	Y1gfpplus	Y1gfpminus	NOTEST	0	0.287047	inf	0	1	1	no
ENSDARG00000008915	ENSDARG00000008915	si:dkey-103i16.2	chr18:15043721-15053405	Y1gfpplus	Y1gfpminus	NOTEST	1.49894	7.11811	2.24755	0	1	1	no
ENSDARG00000008920	ENSDARG00000008920	MRPL53 (1 of 2)	chr19:33402889-33409411	Y1gfpplus	Y1gfpminus	NOTEST	4.73145	0	#NAME?	0	1	1	no
ENSDARG00000008921	ENSDARG00000008921	acp5b	chr24:31238090-31250796	Y1gfpplus	Y1gfpminus	NOTEST	1.14179	0	#NAME?	0	1	1	no
ENSDARG00000008931	ENSDARG00000008931	renbp	chr8:38142794-38156051	Y1gfpplus	Y1gfpminus	OK	12.4058	1.85001	-2.74541	-2.56095	0.00745	0.0512512	no
ENSDARG00000008936	ENSDARG00000008936	sec11a	chr18:26732449-26742090	Y1gfpplus	Y1gfpminus	OK	241.728	174.295	-0.471853	-1.0933	0.2155	0.533883	no
ENSDARG00000008937	ENSDARG00000008937	neo1	chr7:55234834-55569461	Y1gfpplus	Y1gfpminus	OK	18.2159	24.0055	0.398165	0.734304	0.29675	0.608421	no
ENSDARG00000008946	ENSDARG00000008946	ccdc127b	chr19:7914980-7918462	Y1gfpplus	Y1gfpminus	NOTEST	5.91919	3.85698	-0.617927	0	1	1	no
ENSDARG00000008947	ENSDARG00000008947	rtf1	chr13:33452895-33480269	Y1gfpplus	Y1gfpminus	OK	27.8699	35.1748	0.335835	0.344426	0.5809	0.828123	no
ENSDARG00000008948	ENSDARG00000008948	PLA2G3 (1 of 2)	chr10:3527757-3540499	Y1gfpplus	Y1gfpminus	NOTEST	0	0	0	0	1	1	no
ENSDARG00000008953	ENSDARG00000008953	pofut1	chr23:7765606-7783104	Y1gfpplus	Y1gfpminus	OK	31.346	38.8076	0.308058	0.607627	0.45205	0.748359	no
ENSDARG00000008966	ENSDARG00000008966	tbl1xr1b	chr2:7549011-7585043	Y1gfpplus	Y1gfpminus	NOTEST	5.9098	7.13878	0.272569	0	1	1	no
ENSDARG00000008969	ENSDARG00000008969	fgb	chr1:9127846-9135580	Y1gfpplus	Y1gfpminus	NOTEST	0	0	0	0	1	1	no
ENSDARG00000008976	ENSDARG00000008976	mdn1	chr20:23859397-23928395	Y1gfpplus	Y1gfpminus	NOTEST	2.4178	2.19002	-0.142748	0	1	1	no
ENSDARG00000008979	ENSDARG00000008979	golga1	chr8:43506716-43558076	Y1gfpplus	Y1gfpminus	NOTEST	7.22897	6.50645	-0.151921	0	1	1	no
ENSDARG00000008982	ENSDARG00000008982	casq2	chr9:34130596-34140545	Y1gfpplus	Y1gfpminus	OK	4.02693	23.0773	2.51872	3.84809	0.00025	0.00373924	yes
ENSDARG00000008983	ENSDARG00000008983	sh3glb2a	chr8:2935506-2972504	Y1gfpplus	Y1gfpminus	NOTEST	1.29276	2.60748	1.0122	0	1	1	no
ENSDARG00000008986	ENSDARG00000008986	e2f7	chr4:2401850-2416355	Y1gfpplus	Y1gfpminus	OK	13.024	14.3084	0.135687	0.209943	0.74585	0.913599	no
ENSDARG00000009001	ENSDARG00000009001	pdip5	chr20:31243402-31257030	Y1gfpplus	Y1gfpminus	OK	103.479	86.2846	-0.262163	-0.473321	0.4936	0.778613	no
ENSDARG00000009014	ENSDARG00000009014	col11a1b	chr2:15209352-15383777	Y1gfpplus	Y1gfpminus	OK	18.8435	10.5914	-0.831171	-1.20901	0.04085	0.179942	no
ENSDARG00000009017	ENSDARG00000009017	SCYL1 (1 of 2)	Zv9_scaffold3489:18483-39312	Y1gfpplus	Y1gfpminus	NOTEST	1.28031	0.784638	-0.706395	0	1	1	no
ENSDARG00000009018	ENSDARG00000009018	rhbg	chr16:31486599-31505352	Y1gfpplus	Y1gfpminus	NOTEST	0.138536	0.101735	-0.44544	0	1	1	no
ENSDARG00000009020	ENSDARG00000009020	cnr1	chr20:920170-933262	Y1gfpplus	Y1gfpminus	NOTEST	0	0.130646	inf	0	1	1	no
ENSDARG00000009021	ENSDARG00000009021	chrna1	chr6:10692092-10774598	Y1gfpplus	Y1gfpminus	OK	1.36626	31.2182	4.51409	0.736561	0.25935	0.566087	no
ENSDARG00000009023	ENSDARG00000009023	ankrd28b	chr16:22143615-22240469	Y1gfpplus	Y1gfpminus	OK	11.8341	10.81	-0.130583	-0.22514	0.75555	0.918726	no
ENSDARG00000009026	ENSDARG00000009026	CR388002.1	chr1:12914286-13044995	Y1gfpplus	Y1gfpminus	NOTEST	0.28865	2.37151	3.03841	0	1	1	no
ENSDARG00000009031	ENSDARG00000009031	tnikb	chr24:27284795-27428784	Y1gfpplus	Y1gfpminus	NOTEST	9.3191	9.81166	0.0743056	0	1	1	no
ENSDARG00000009040	ENSDARG00000009040	si:ch73-141c7.1	chr3:17752914-17759878	Y1gfpplus	Y1gfpminus	OK	19.8993	22.4954	0.176915	0.192528	0.7704	0.92422	no
ENSDARG00000009045	ENSDARG00000009045	hoxa11a	chr19:19183715-19336956	Y1gfpplus	Y1gfpminus	NOTEST	1.1009	3.27546	1.57301	0	1	1	no
ENSDARG00000009046	ENSDARG00000009046	nphp1	chr17:21902351-21923839	Y1gfpplus	Y1gfpminus	NOTEST	1.7821	2.31414	0.376899	0	1	1	no
ENSDARG00000009074	ENSDARG00000009074	cbr4	chr20:23461909-23644817	Y1gfpplus	Y1gfpminus	NOTEST	5.8983	4.84742	-0.28308	0	1	1	no
ENSDARG00000009079	ENSDARG00000009079	si:ch211-224l10.5	chr23:16866841-16879882	Y1gfpplus	Y1gfpminus	NOTEST	0.955215	0	#NAME?	0	1	1	no
ENSDARG00000009081	ENSDARG00000009081	sh2d3cb	chr5:67633349-67683338	Y1gfpplus	Y1gfpminus	NOTEST	1.15479	0.470292	-1.29601	0	1	1	no
ENSDARG00000009087	ENSDARG00000009087	cd74a	chr14:3122592-3136493	Y1gfpplus	Y1gfpminus	NOTEST	0	0	0	0	1	1	no
ENSDARG00000009094	ENSDARG00000009094	gata2b	chr6:40724878-40750630	Y1gfpplus	Y1gfpminus	NOTEST	1.61149	0.438331	-1.8783	0	1	1	no
ENSDARG00000009106	ENSDARG00000009106	serinc1	chr20:40489329-40504250	Y1gfpplus	Y1gfpminus	OK	49.6412	98.5189	0.988863	1.72296	0.0116	0.0716315	no
ENSDARG00000009113	ENSDARG00000009113	pigc	chr20:14725659-14730585	Y1gfpplus	Y1gfpminus	NOTEST	5.74709	6.01647	0.0660865	0	1	1	no
ENSDARG00000009121	ENSDARG00000009121	CHRM1 (1 of 2)	chr5:39363199-39364648	Y1gfpplus	Y1gfpminus	NOTEST	0	0	0	0	1	1	no
ENSDARG00000009123	ENSDARG00000009123	sele	chr20:33973248-34001545	Y1gfpplus	Y1gfpminus	OK	29.5082	0.107146	-8.10539	-1.75957	0.2448	0.561171	no
ENSDARG00000009131	ENSDARG00000009131	slc10a4	chr20:23418981-23432166	Y1gfpplus	Y1gfpminus	OK	21.4582	2.18797	-3.29387	-2.40801	0.0081	0.054895	no
ENSDARG00000009133	ENSDARG00000009133	myo1eb	chr16:40867007-40904077	Y1gfpplus	Y1gfpminus	NOTEST	1.49629	1.70247	0.186238	0	1	1	no
ENSDARG00000009134	ENSDARG00000009134	hlx1	chr20:52492429-52610900	Y1gfpplus	Y1gfpminus	OK	8.75578	1.39066	-2.65446	-3.44012	0.01325	0.0786914	no
ENSDARG00000009136	ENSDARG00000009136	tp53bp2	chr13:518425-536198	Y1gfpplus	Y1gfpminus	OK	4.96859	9.54281	0.941577	1.25329	0.03225	0.153151	no
ENSDARG00000009142	ENSDARG00000009142	ppp1r13bb	chr20:20803211-20885916	Y1gfpplus	Y1gfpminus	OK	5.70514	8.57752	0.588297	0.748722	0.22775	0.545808	no
ENSDARG00000009153	ENSDARG00000009153	pla2g1b	chr8:41676783-41692286	Y1gfpplus	Y1gfpminus	NOTEST	0	0	0	0	1	1	no
ENSDARG00000009160	ENSDARG00000009160	kmo	chr13:42923739-42959184	Y1gfpplus	Y1gfpminus	NOTEST	0.240279	0	#NAME?	0	1	1	no
ENSDARG00000009161	ENSDARG00000009161	ftr55	chr19:14853006-14866847	Y1gfpplus	Y1gfpminus	NOTEST	0	0	0	0	1	1	no
ENSDARG00000009169	ENSDARG00000009169	mob1ba	chr5:44570433-44581289	Y1gfpplus	Y1gfpminus	OK	30.9618	48.4122	0.644881	1.0586	0.119	0.378137	no
ENSDARG00000009170	ENSDARG00000009170	ctr9	chr7:67288487-67326378	Y1gfpplus	Y1gfpminus	OK	11.1513	17.679	0.664829	0.973761	0.1066	0.35191	no
ENSDARG00000009175	ENSDARG00000009175	vps52	chr19:18319011-18341742	Y1gfpplus	Y1gfpminus	OK	12.4091	12.2386	-0.0199602	-0.0309271	0.96215	0.989947	no
ENSDARG00000009178	ENSDARG00000009178	zfand1	chr24:10855375-10859413	Y1gfpplus	Y1gfpminus	OK	25.8381	15.0167	-0.782927	-1.01159	0.13835	0.416226	no
ENSDARG00000009194	ENSDARG00000009194	col16a1	chr19:40022478-40173904	Y1gfpplus	Y1gfpminus	OK	36.3553	38.3931	0.078679	0.0657822	0.89345	0.970575	no
ENSDARG00000009196	ENSDARG00000009196	anxa3a	chr5:40687820-40696198	Y1gfpplus	Y1gfpminus	NOTEST	1.42877	6.47544	2.1802	0	1	1	no
ENSDARG00000009208	ENSDARG00000009208	prkcda	chr6:40454233-40475071	Y1gfpplus	Y1gfpminus	NOTEST	4.03787	0.833627	-2.27612	0	1	1	no
ENSDARG00000009209	ENSDARG00000009209	slc9a6a	chr14:32488860-32518917	Y1gfpplus	Y1gfpminus	NOTEST	4.63319	3.9432	-0.23264	0	1	1	no
ENSDARG00000009212	ENSDARG00000009212	ppiaa	chr8:47874866-47992344	Y1gfpplus	Y1gfpminus	OK	1378.55	1383.28	0.00494671	0.0103219	0.99	0.996581	no
ENSDARG00000009214	ENSDARG00000009214	tmem180	chr12:35390735-35411831	Y1gfpplus	Y1gfpminus	OK	8.30791	8.71279	0.0686483	0.103201	0.87425	0.962781	no
ENSDARG00000009215	ENSDARG00000009215	CLDN4 (3 of 7)	chr21:25153587-25154663	Y1gfpplus	Y1gfpminus	NOTEST	0.420296	1.49609	1.83172	0	1	1	no
ENSDARG00000009217	ENSDARG00000009217	tom1l2	chr12:19402627-19434553	Y1gfpplus	Y1gfpminus	OK	9.94429	10.9141	0.13425	0.227313	0.7432	0.912007	no
ENSDARG00000009218	ENSDARG00000009218	2002-03-01	chr14:24569065-24589073	Y1gfpplus	Y1gfpminus	NOTEST	1.40003	1.62839	0.217995	0	1	1	no
ENSDARG00000009242	ENSDARG00000009242	fev	chr9:11824464-11827936	Y1gfpplus	Y1gfpminus	OK	11.6823	4.02411	-1.53759	-1.39918	0.0349	0.161327	no
ENSDARG00000009250	ENSDARG00000009250	etfb	chr16:53740846-53755293	Y1gfpplus	Y1gfpminus	OK	71.1171	69.0402	-0.0427615	-0.0750053	0.9118	0.976251	no
ENSDARG00000009252	ENSDARG00000009252	napepld	chr4:19416083-19421695	Y1gfpplus	Y1gfpminus	NOTEST	1.3093	1.14962	-0.187638	0	1	1	no
ENSDARG00000009253	ENSDARG00000009253	C17H14orf166	chr17:14625496-14635980	Y1gfpplus	Y1gfpminus	OK	65.4764	64.8358	-0.0141836	-0.0238666	0.96885	0.992245	no
ENSDARG00000009257	ENSDARG00000009257	zer1	chr21:6013-19802	Y1gfpplus	Y1gfpminus	NOTEST	3.68432	6.6725	0.85683	0	1	1	no
ENSDARG00000009262	ENSDARG00000009262	FAR2	chr4:1844643-1897600	Y1gfpplus	Y1gfpminus	NOTEST	1.68362	2.13594	0.343306	0	1	1	no
ENSDARG00000009264	ENSDARG00000009264	ATXN3	chr17:53814583-53817891	Y1gfpplus	Y1gfpminus	OK	7.10511	10.3234	0.538997	0.546949	0.3139	0.628603	no
ENSDARG00000009266	ENSDARG00000009266	uevld	chr25:24904405-24925915	Y1gfpplus	Y1gfpminus	NOTEST	2.49983	2.20336	-0.182124	0	1	1	no
ENSDARG00000009267	ENSDARG00000009267	zgc:136439	chr9:42153071-42163091	Y1gfpplus	Y1gfpminus	OK	14.4868	5.66971	-1.35339	-1.13101	0.14505	0.42774	no
ENSDARG00000009273	ENSDARG00000009273	ppm1da	chr15:26268952-26275191	Y1gfpplus	Y1gfpminus	OK	23.3753	38.1666	0.707324	1.23964	0.0886	0.311809	no
ENSDARG00000009280	ENSDARG00000009280	smyd1a	chr5:75222492-75239904	Y1gfpplus	Y1gfpminus	NOTEST	1.52669	4.76192	1.64113	0	1	1	no
ENSDARG00000009281	ENSDARG00000009281	dnm1b	chr5:66936928-67009337	Y1gfpplus	Y1gfpminus	NOTEST	0.176976	0	#NAME?	0	1	1	no
ENSDARG00000009285	ENSDARG00000009285	rpl15	chr19:19373860-19381684	Y1gfpplus	Y1gfpminus	OK	3881.69	3298.92	-0.234692	-0.409534	0.55175	0.811449	no
ENSDARG00000009299	ENSDARG00000009299	dusp8a	chr25:23699903-23776046	Y1gfpplus	Y1gfpminus	OK	5.02875	21.8403	2.11872	3.1596	5e-05	0.000957874	yes
ENSDARG00000009311	ENSDARG00000009311	pvalb6	chr3:24652336-24726146	Y1gfpplus	Y1gfpminus	NOTEST	0.551361	0.948294	0.782337	0	1	1	no
ENSDARG00000009313	ENSDARG00000009313	NAPSA	chr3:25222422-25236376	Y1gfpplus	Y1gfpminus	OK	24.2784	2.66902	-3.18529	-2.87645	0.24505	0.56122	no
ENSDARG00000009315	ENSDARG00000009315	clgn	chr1:40955057-41000910	Y1gfpplus	Y1gfpminus	OK	32.7812	17.1452	-0.93506	-1.33399	0.05775	0.229284	no
ENSDARG00000009336	ENSDARG00000009336	aif1l	chr5:36167262-36195826	Y1gfpplus	Y1gfpminus	OK	15.5413	29.2724	0.913432	1.50156	0.0238	0.122163	no
ENSDARG00000009341	ENSDARG00000009341	NRAP	chr12:32250713-32282561	Y1gfpplus	Y1gfpminus	NOTEST	0.209639	0.344784	0.717784	0	1	1	no
ENSDARG00000009342	ENSDARG00000009342	txndc5	chr24:7974761-8070970	Y1gfpplus	Y1gfpminus	OK	61.4884	53.8552	-0.191228	-0.348809	0.6304	0.85861	no
ENSDARG00000009346	ENSDARG00000009346	caprin1a	chr7:28124077-28147161	Y1gfpplus	Y1gfpminus	OK	45.7229	45.6113	-0.00352747	-0.00662971	0.99375	0.996581	no
ENSDARG00000009350	ENSDARG00000009350	apg3l	chr6:7026026-7040025	Y1gfpplus	Y1gfpminus	OK	34.0065	10.7537	-1.66097	-3.57315	0.0009	0.0103126	yes
ENSDARG00000009351	ENSDARG00000009351	fgf6a	chr25:17238045-17319092	Y1gfpplus	Y1gfpminus	NOTEST	0	0.954927	inf	0	1	1	no
ENSDARG00000009361	ENSDARG00000009361	CABZ01077220.1	chr22:8292389-8296301	Y1gfpplus	Y1gfpminus	NOTEST	0	0	0	0	1	1	no
ENSDARG00000009372	ENSDARG00000009372	diras1b	chr2:36771944-36781749	Y1gfpplus	Y1gfpminus	NOTEST	0	0.0567211	inf	0	1	1	no
ENSDARG00000009386	ENSDARG00000009386	MPP4 (1 of 3)	chr21:17791681-17808222	Y1gfpplus	Y1gfpminus	NOTEST	0	0	0	0	1	1	no
ENSDARG00000009387	ENSDARG00000009387	robo4	chr10:32256929-32307088	Y1gfpplus	Y1gfpminus	OK	8.52821	12.4607	0.547064	0.906852	0.2108	0.529102	no
ENSDARG00000009390	ENSDARG00000009390	npl	chr8:19940472-20058325	Y1gfpplus	Y1gfpminus	OK	22.6331	1.61375	-3.80995	-1.94793	0.115	0.370587	no
ENSDARG00000009401	ENSDARG00000009401	vcanb	chr10:44667335-44741818	Y1gfpplus	Y1gfpminus	OK	5.24829	14.8323	1.49882	2.29967	0.0011	0.0119834	yes
ENSDARG00000009402	ENSDARG00000009402	si:ch211-210b2.2	chr15:663266-668370	Y1gfpplus	Y1gfpminus	NOTEST	0	0.307096	inf	0	1	1	no
ENSDARG00000009418	ENSDARG00000009418	mef2cb	chr5:49963792-50043000	Y1gfpplus	Y1gfpminus	OK	26.6636	8.74756	-1.60792	-2.4707	0.00075	0.00891572	yes
ENSDARG00000009430	ENSDARG00000009430	tmem30c	chr9:31027746-31040785	Y1gfpplus	Y1gfpminus	NOTEST	0.383732	0	#NAME?	0	1	1	no
ENSDARG00000009436	ENSDARG00000009436	ubxn7	chr2:16629213-16663153	Y1gfpplus	Y1gfpminus	NOTEST	2.57427	2.55377	-0.0115304	0	1	1	no
ENSDARG00000009438	ENSDARG00000009438	myog	chr11:23429774-23432794	Y1gfpplus	Y1gfpminus	OK	3.38407	75.8415	4.48616	5.41943	0.0002	0.00313262	yes
ENSDARG00000009442	ENSDARG00000009442	pip5k1cb	chr2:56719846-56798009	Y1gfpplus	Y1gfpminus	NOTEST	0	0.0732336	inf	0	1	1	no
ENSDARG00000009443	ENSDARG00000009443	zgc:92137	chr17:42998721-43003011	Y1gfpplus	Y1gfpminus	NOTEST	0	0.323681	inf	0	1	1	no
ENSDARG00000009447	ENSDARG00000009447	atp5g3b	chr6:10692092-10774598	Y1gfpplus	Y1gfpminus	OK	625	619.741	-0.0121909	-0.0214489	0.9788	0.995244	no
ENSDARG00000009449	ENSDARG00000009449	PDCL3	Zv9_NA923:2017-10087	Y1gfpplus	Y1gfpminus	OK	10.077	16.9397	0.749344	1.19167	0.09265	0.319892	no
ENSDARG00000009459	ENSDARG00000009459	slc35e4	chr10:6922963-6942091	Y1gfpplus	Y1gfpminus	NOTEST	0.600278	3.21712	2.42207	0	1	1	no
ENSDARG00000009461	ENSDARG00000009461	hoxa9a	chr19:19183715-19336956	Y1gfpplus	Y1gfpminus	OK	17.095	46.6509	1.44834	0.968621	0.1832	0.488377	no
ENSDARG00000009466	ENSDARG00000009466	rgs9bp	chr7:44033198-44041824	Y1gfpplus	Y1gfpminus	NOTEST	0.238964	0	#NAME?	0	1	1	no
ENSDARG00000009470	ENSDARG00000009470	hnf1a	chr8:41755151-41775563	Y1gfpplus	Y1gfpminus	NOTEST	0.110235	0.162924	0.563607	0	1	1	no
ENSDARG00000009471	ENSDARG00000009471	nid2b	chr20:9824714-9855723	Y1gfpplus	Y1gfpminus	NOTEST	0	0	0	0	1	1	no
ENSDARG00000009472	ENSDARG00000009472	med19b	chr1:45037846-45093536	Y1gfpplus	Y1gfpminus	OK	14.789	14.5666	-0.0218514	-0.0177662	0.9745	0.993696	no
ENSDARG00000009473	ENSDARG00000009473	ppardb	chr8:24556406-24577988	Y1gfpplus	Y1gfpminus	OK	8.25146	12.4085	0.588611	0.848639	0.17945	0.482433	no
ENSDARG00000009477	ENSDARG00000009477	prkar2ab	chr22:53662-237175	Y1gfpplus	Y1gfpminus	NOTEST	0	0	0	0	1	1	no
ENSDARG00000009480	ENSDARG00000009480	pdcl	chr16:55602839-55619929	Y1gfpplus	Y1gfpminus	OK	19.3407	21.6667	0.163842	0.286268	0.6773	0.881057	no
ENSDARG00000009482	ENSDARG00000009482	SLC38A8 (1 of 2)	chr18:21401902-21420946	Y1gfpplus	Y1gfpminus	NOTEST	0	0	0	0	1	1	no
ENSDARG00000009484	ENSDARG00000009484	arf1	chr2:3463674-3476115	Y1gfpplus	Y1gfpminus	OK	58.8095	44.2124	-0.411597	-0.733312	0.2863	0.596717	no
ENSDARG00000009488	ENSDARG00000009488	gipc2	chr2:9371672-9415099	Y1gfpplus	Y1gfpminus	NOTEST	0.637106	2.15455	1.75778	0	1	1	no
ENSDARG00000009493	ENSDARG00000009493	MAP3K13	chr9:54312297-54431531	Y1gfpplus	Y1gfpminus	NOTEST	0	0.0815264	inf	0	1	1	no
ENSDARG00000009494	ENSDARG00000009494	xrcc1	chr16:57735785-57772475	Y1gfpplus	Y1gfpminus	OK	25.7079	29.4866	0.19785	0.335713	0.6163	0.853257	no
ENSDARG00000009499	ENSDARG00000009499	syne1a	chr20:26125136-26412982	Y1gfpplus	Y1gfpminus	NOTEST	3.25755	2.78528	-0.225962	0	1	1	no
ENSDARG00000009505	ENSDARG00000009505	slmo2	chr6:59776158-59786039	Y1gfpplus	Y1gfpminus	OK	99.4452	59.8329	-0.732963	-1.33199	0.0554	0.223114	no
ENSDARG00000009510	ENSDARG00000009510	irx1a	chr16:820640-824806	Y1gfpplus	Y1gfpminus	OK	2.00666	15.7203	2.96976	2.68189	0.01415	0.0827571	no
ENSDARG00000009511	ENSDARG00000009511	tnfa	chr19:27505096-27509684	Y1gfpplus	Y1gfpminus	NOTEST	0.967769	0	#NAME?	0	1	1	no
ENSDARG00000009524	ENSDARG00000009524	rnf150b	chr23:43938463-43955999	Y1gfpplus	Y1gfpminus	NOTEST	2.39349	2.27873	-0.0708883	0	1	1	no
ENSDARG00000009525	ENSDARG00000009525	tial1	chr13:25695887-25708642	Y1gfpplus	Y1gfpminus	OK	42.0774	56.9245	0.436004	0.774157	0.25135	0.561256	no
ENSDARG00000009534	ENSDARG00000009534	wls	chr2:10133400-10242089	Y1gfpplus	Y1gfpminus	OK	88.7085	105.22	0.246266	0.480243	0.5488	0.809763	no
ENSDARG00000009544	ENSDARG00000009544	cldnb	chr21:25145791-25147173	Y1gfpplus	Y1gfpminus	OK	12.4871	60.9513	2.28722	4.06441	0.0001	0.0017716	yes
ENSDARG00000009549	ENSDARG00000009549	ubr4	chr23:21573095-21671725	Y1gfpplus	Y1gfpminus	NOTEST	4.84402	5.37988	0.151369	0	1	1	no
ENSDARG00000009550	ENSDARG00000009550	foxi3b	chr14:35644822-35646995	Y1gfpplus	Y1gfpminus	NOTEST	0.151387	7.1759	5.56685	0	1	1	no
ENSDARG00000009553	ENSDARG00000009553	gng3	chr21:26091022-26100539	Y1gfpplus	Y1gfpminus	OK	0.86172	19.1959	4.47743	2.74397	0.06485	0.249258	no
ENSDARG00000009557	ENSDARG00000009557	wrap73	chr8:51076268-51107959	Y1gfpplus	Y1gfpminus	OK	11.0454	10.3493	-0.093906	-0.137331	0.8511	0.955573	no
ENSDARG00000009563	ENSDARG00000009563	slc1a2b	chr25:38372403-38415144	Y1gfpplus	Y1gfpminus	OK	0.52487	13.3291	4.66647	3.7481	0.05645	0.226017	no
ENSDARG00000009564	ENSDARG00000009564	syt8	chr25:32486948-32500006	Y1gfpplus	Y1gfpminus	NOTEST	0.205217	0.915495	2.1574	0	1	1	no
ENSDARG00000009567	ENSDARG00000009567	SPEG (1 of 2)	chr9:42685684-42754096	Y1gfpplus	Y1gfpminus	NOTEST	0.161361	1.47823	3.1955	0	1	1	no
ENSDARG00000009568	ENSDARG00000009568	CA11	chr3:35005105-35070305	Y1gfpplus	Y1gfpminus	NOTEST	0.090448	0.1854	1.03548	0	1	1	no
ENSDARG00000009582	ENSDARG00000009582	CABZ01009047.1	chr3:36411373-36446908	Y1gfpplus	Y1gfpminus	NOTEST	0.0836643	0.0825979	-0.0185082	0	1	1	no
ENSDARG00000009585	ENSDARG00000009585	papola	chr20:4754495-4779853	Y1gfpplus	Y1gfpminus	OK	45.2703	54.6855	0.272592	0.470181	0.47895	0.769131	no
ENSDARG00000009594	ENSDARG00000009594	nr1d2b	chr19:19388562-19395848	Y1gfpplus	Y1gfpminus	OK	8.53807	11.3114	0.405798	0.554088	0.35435	0.669532	no
ENSDARG00000009607	ENSDARG00000009607	ccnc	chr4:5637734-5648756	Y1gfpplus	Y1gfpminus	OK	14.2413	16.7095	0.230586	0.430702	0.59155	0.83758	no
ENSDARG00000009610	ENSDARG00000009610	rgs12a	chr7:19689004-19760087	Y1gfpplus	Y1gfpminus	NOTEST	2.14482	4.78002	1.15616	0	1	1	no
ENSDARG00000009612	ENSDARG00000009612	chia.3	chr11:25040780-25043718	Y1gfpplus	Y1gfpminus	NOTEST	0	0	0	0	1	1	no
ENSDARG00000009621	ENSDARG00000009621	cacng2b	chr6:301170-311625	Y1gfpplus	Y1gfpminus	NOTEST	0	0.921339	inf	0	1	1	no
ENSDARG00000009624	ENSDARG00000009624	UTS2R	chr12:29681986-29684860	Y1gfpplus	Y1gfpminus	NOTEST	0	0.881903	inf	0	1	1	no
ENSDARG00000009626	ENSDARG00000009626	NRBP2 (1 of 2)	chr24:34456651-34509899	Y1gfpplus	Y1gfpminus	NOTEST	0.81473	0.335602	-1.27957	0	1	1	no
ENSDARG00000009629	ENSDARG00000009629	unc119.1	chr8:41800776-41812334	Y1gfpplus	Y1gfpminus	OK	9.86377	9.56661	-0.0441321	-0.0596907	0.9186	0.976842	no
ENSDARG00000009637	ENSDARG00000009637	RCVRN (1 of 4)	chr19:10962073-10975320	Y1gfpplus	Y1gfpminus	NOTEST	0.361393	0.147353	-1.29429	0	1	1	no
ENSDARG00000009640	ENSDARG00000009640	psmb1	chr13:1003648-1023311	Y1gfpplus	Y1gfpminus	OK	95.91	82.3745	-0.219483	-0.393079	0.5779	0.826105	no
ENSDARG00000009653	ENSDARG00000009653	lhfpl2a	chr21:338311-362880	Y1gfpplus	Y1gfpminus	OK	61.9966	47.9773	-0.369837	-0.541757	0.4501	0.747413	no
ENSDARG00000009657	ENSDARG00000009657	fgfr1op2	chr4:1581953-1590270	Y1gfpplus	Y1gfpminus	OK	10.2812	13.3722	0.379223	0.507635	0.45015	0.747413	no
ENSDARG00000009673	ENSDARG00000009673	si:ch211-197g15.6	chr22:17717256-17723600	Y1gfpplus	Y1gfpminus	NOTEST	0.56076	0	#NAME?	0	1	1	no
ENSDARG00000009677	ENSDARG00000009677	dlg1	chr6:29574571-29796718	Y1gfpplus	Y1gfpminus	NOTEST	2.82492	6.08048	1.10597	0	1	1	no
ENSDARG00000009681	ENSDARG00000009681	med27	chr8:12401941-12505597	Y1gfpplus	Y1gfpminus	OK	17.7056	21.6321	0.288961	0.388195	0.55445	0.81337	no
ENSDARG00000009685	ENSDARG00000009685	ppa2	chr1:25273762-25280836	Y1gfpplus	Y1gfpminus	OK	8.91689	11.3442	0.347343	0.614302	0.534	0.801465	no
ENSDARG00000009689	ENSDARG00000009689	daam1b	chr20:21886662-22067061	Y1gfpplus	Y1gfpminus	OK	8.41547	10.3012	0.291695	0.343287	0.527	0.79752	no
ENSDARG00000009693	ENSDARG00000009693	llgl1	chr3:39965136-40049531	Y1gfpplus	Y1gfpminus	NOTEST	7.77832	7.1531	-0.120889	0	1	1	no
ENSDARG00000009702	ENSDARG00000009702	ascl1b	chr7:51153041-51176305	Y1gfpplus	Y1gfpminus	OK	0.283373	8.88858	4.97118	2.49371	0.2457	0.56122	no
ENSDARG00000009724	ENSDARG00000009724	rpn2	chr11:15587383-15659356	Y1gfpplus	Y1gfpminus	OK	114.247	102.882	-0.151166	-0.274659	0.6999	0.891548	no
ENSDARG00000009727	ENSDARG00000009727	twf2b	chr11:18465646-18480950	Y1gfpplus	Y1gfpminus	NOTEST	0.992884	1.08194	0.12392	0	1	1	no
ENSDARG00000009733	ENSDARG00000009733	KIF21B	chr11:2834654-2913146	Y1gfpplus	Y1gfpminus	NOTEST	0.599149	0.899363	0.585989	0	1	1	no
ENSDARG00000009735	ENSDARG00000009735	gigfy2	chr2:48316180-48370015	Y1gfpplus	Y1gfpminus	NOTEST	5.46261	5.85392	0.0998121	0	1	1	no
ENSDARG00000009737	ENSDARG00000009737	bon	chr20:44305634-44312494	Y1gfpplus	Y1gfpminus	NOTEST	0	0	0	0	1	1	no
ENSDARG00000009738	ENSDARG00000009738	cacnb4a	chr9:39126390-39191769	Y1gfpplus	Y1gfpminus	NOTEST	0.265677	0.462672	0.800318	0	1	1	no
ENSDARG00000009740	ENSDARG00000009740	ppp1r7	chr2:16517107-16528856	Y1gfpplus	Y1gfpminus	OK	42.939	34.3253	-0.323016	-0.744568	0.41865	0.724106	no
ENSDARG00000009743	ENSDARG00000009743	efhc1	chr20:47866272-47882224	Y1gfpplus	Y1gfpminus	NOTEST	0.231027	5.61665	4.60357	0	1	1	no
ENSDARG00000009745	ENSDARG00000009745	fbxw2	chr5:34015247-34034544	Y1gfpplus	Y1gfpminus	OK	11.4803	9.78261	-0.230868	-0.330062	0.61005	0.84886	no
ENSDARG00000009748	ENSDARG00000009748	dffb	chr8:22884782-22895846	Y1gfpplus	Y1gfpminus	NOTEST	5.94026	6.18817	0.0589862	0	1	1	no
ENSDARG00000009753	ENSDARG00000009753	sf3b14	chr20:35457799-35462548	Y1gfpplus	Y1gfpminus	OK	92.9536	121.761	0.389467	0.666064	0.3388	0.652825	no
ENSDARG00000009754	ENSDARG00000009754	zc3h11a	chr11:25012992-25023234	Y1gfpplus	Y1gfpminus	OK	38.0019	43.8966	0.20804	0.386501	0.5868	0.833279	no
ENSDARG00000009764	ENSDARG00000009764	srek1	chr5:55606216-55793666	Y1gfpplus	Y1gfpminus	OK	7.07673	7.72761	0.126941	0.171663	0.7957	0.933412	no
ENSDARG00000009771	ENSDARG00000009771	ppme1	chr21:24658395-24672944	Y1gfpplus	Y1gfpminus	OK	13.5073	25.4981	0.916647	1.53881	0.05105	0.212524	no
ENSDARG00000009779	ENSDARG00000009779	mcl1a	chr19:358590-366052	Y1gfpplus	Y1gfpminus	OK	55.541	21.6856	-1.35682	-2.49608	0.00065	0.00805492	yes
ENSDARG00000009782	ENSDARG00000009782	myh11a	chr6:9215344-9296338	Y1gfpplus	Y1gfpminus	NOTEST	2.23636	0.0369908	-5.91784	0	1	1	no
ENSDARG00000009783	ENSDARG00000009783	dirc2	chr9:38419281-38506551	Y1gfpplus	Y1gfpminus	NOTEST	4.20041	4.84557	0.206137	0	1	1	no
ENSDARG00000009789	ENSDARG00000009789	sgcd	chr21:34603996-34811745	Y1gfpplus	Y1gfpminus	NOTEST	6.8828	5.43944	-0.339539	0	1	1	no
ENSDARG00000009793	ENSDARG00000009793	crsp7	chr2:23298623-23306020	Y1gfpplus	Y1gfpminus	OK	9.41752	10.1572	0.109085	0.156198	0.8214	0.942778	no
ENSDARG00000009796	ENSDARG00000009796	klc1a	chr13:15770547-15852926	Y1gfpplus	Y1gfpminus	NOTEST	0.658629	1.41514	1.10341	0	1	1	no
ENSDARG00000009802	ENSDARG00000009802	chmp1a	chr25:38442718-38453017	Y1gfpplus	Y1gfpminus	NOTEST	3.75583	5.75539	0.615781	0	1	1	no
ENSDARG00000009806	ENSDARG00000009806	smfn	chr10:41257325-41269140	Y1gfpplus	Y1gfpminus	OK	31.0159	22.315	-0.474997	-0.787648	0.29025	0.602027	no
ENSDARG00000009822	ENSDARG00000009822	her4.4	chr23:21756162-21757930	Y1gfpplus	Y1gfpminus	OK	7.04924	138.321	4.2944	6.17828	5e-05	0.000957874	yes
ENSDARG00000009823	ENSDARG00000009823	pou3f1	chr16:35906776-35909646	Y1gfpplus	Y1gfpminus	OK	1.11963	89.5691	6.32191	5.95487	0.0025	0.0222259	yes
ENSDARG00000009825	ENSDARG00000009825	mmp23bb	chr18:44407515-44436626	Y1gfpplus	Y1gfpminus	NOTEST	0.0788805	0.184505	1.22592	0	1	1	no
ENSDARG00000009830	ENSDARG00000009830	hdlbpa	chr6:26582545-26603979	Y1gfpplus	Y1gfpminus	OK	133.924	110.094	-0.282686	-0.494421	0.4833	0.771568	no
ENSDARG00000009837	ENSDARG00000009837	agk	chr18:20313328-20340718	Y1gfpplus	Y1gfpminus	OK	8.03033	10.6523	0.40764	0.544739	0.51895	0.793925	no
ENSDARG00000009839	ENSDARG00000009839	FAM117B (1 of 2)	chr9:13396650-13494274	Y1gfpplus	Y1gfpminus	NOTEST	1.6806	3.5259	1.06901	0	1	1	no
ENSDARG00000009844	ENSDARG00000009844	DUSP23 (1 of 2)	chr20:43145227-43423152	Y1gfpplus	Y1gfpminus	NOTEST	0.965077	0.779317	-0.308433	0	1	1	no
ENSDARG00000009850	ENSDARG00000009850	KIF3A (1 of 2)	chr14:24980494-25008687	Y1gfpplus	Y1gfpminus	NOTEST	0.832565	1.7306	1.05564	0	1	1	no
ENSDARG00000009851	ENSDARG00000009851	wdr41	chr21:7545667-7571488	Y1gfpplus	Y1gfpminus	NOTEST	4.8689	2.55359	-0.931069	0	1	1	no
ENSDARG00000009852	ENSDARG00000009852	cyp19a1b	chr25:4903091-4916762	Y1gfpplus	Y1gfpminus	NOTEST	0	0	0	0	1	1	no
ENSDARG00000009862	ENSDARG00000009862	dcps	chr10:40647871-40658612	Y1gfpplus	Y1gfpminus	NOTEST	3.82072	2.40434	-0.668205	0	1	1	no
ENSDARG00000009864	ENSDARG00000009864	ddx55	chr10:3405372-3423760	Y1gfpplus	Y1gfpminus	OK	13.5476	10.8495	-0.320414	-0.471732	0.4875	0.774953	no
ENSDARG00000009867	ENSDARG00000009867	adssl1	chr17:950189-982359	Y1gfpplus	Y1gfpminus	NOTEST	2.29937	1.89328	-0.280347	0	1	1	no
ENSDARG00000009868	ENSDARG00000009868	dcaf11	chr24:12860496-12892982	Y1gfpplus	Y1gfpminus	NOTEST	2.52367	1.6698	-0.595841	0	1	1	no
ENSDARG00000009870	ENSDARG00000009870	mapk8b	chr12:2764461-2787246	Y1gfpplus	Y1gfpminus	OK	7.33172	11.5189	0.651775	0.910767	0.1268	0.393488	no
ENSDARG00000009871	ENSDARG00000009871	snrpc	chr6:54385570-54389153	Y1gfpplus	Y1gfpminus	OK	173.919	181.42	0.0609172	0.137175	0.8789	0.964127	no
ENSDARG00000009874	ENSDARG00000009874	cyp2k31	chr3:8843055-8857423	Y1gfpplus	Y1gfpminus	NOTEST	0	0.105647	inf	0	1	1	no
ENSDARG00000009875	ENSDARG00000009875	raf1a	chr23:4764282-4802993	Y1gfpplus	Y1gfpminus	NOTEST	2.02312	0.59584	-1.76358	0	1	1	no
ENSDARG00000009881	ENSDARG00000009881	ier5	chr22:16719766-16721124	Y1gfpplus	Y1gfpminus	OK	307.371	337.081	0.133115	0.237818	0.72965	0.904043	no
ENSDARG00000009885	ENSDARG00000009885	sult3st1	chr3:29791955-29822772	Y1gfpplus	Y1gfpminus	NOTEST	0.679714	0.808065	0.249543	0	1	1	no
ENSDARG00000009886	ENSDARG00000009886	rnf114	chr23:3515244-3525294	Y1gfpplus	Y1gfpminus	NOTEST	3.28597	2.66869	-0.300188	0	1	1	no
ENSDARG00000009890	ENSDARG00000009890	CR936442.1	chr19:8588651-8591199	Y1gfpplus	Y1gfpminus	NOTEST	0	0	0	0	1	1	no
ENSDARG00000009899	ENSDARG00000009899	znf385a	chr23:28382206-28537655	Y1gfpplus	Y1gfpminus	OK	2.76657	8.97268	1.69744	0.880275	0.02175	0.114129	no
ENSDARG00000009901	ENSDARG00000009901	slc38a5a	chr8:26468723-26478746	Y1gfpplus	Y1gfpminus	OK	40.1075	0.974604	-5.36291	-5.71999	0.00885	0.0588844	no
ENSDARG00000009903	ENSDARG00000009903	nadsyn1	chr2:27990087-28011192	Y1gfpplus	Y1gfpminus	NOTEST	1.64066	1.19135	-0.461681	0	1	1	no
ENSDARG00000009905	ENSDARG00000009905	ntla	chr19:30633856-30637909	Y1gfpplus	Y1gfpminus	OK	4.37029	15.6267	1.83821	2.01885	0.0101	0.0648372	no
ENSDARG00000009922	ENSDARG00000009922	dmbx1a	chr2:9974174-9981384	Y1gfpplus	Y1gfpminus	NOTEST	0.775746	3.47981	2.16535	0	1	1	no
ENSDARG00000009930	ENSDARG00000009930	cadm2a	chr10:23468430-23617612	Y1gfpplus	Y1gfpminus	NOTEST	0	1.28507	inf	0	1	1	no
ENSDARG00000009933	ENSDARG00000009933	lmnb2	chr22:1189219-1220491	Y1gfpplus	Y1gfpminus	OK	94.7045	95.5219	0.012398	0.0229751	0.97615	0.99399	no
ENSDARG00000009939	ENSDARG00000009939	micu2	chr5:38199269-38232229	Y1gfpplus	Y1gfpminus	NOTEST	7.673	3.04074	-1.33537	0	1	1	no
ENSDARG00000009941	ENSDARG00000009941	erc1a	chr25:21844860-21917085	Y1gfpplus	Y1gfpminus	NOTEST	0	0	0	0	1	1	no
ENSDARG00000009942	ENSDARG00000009942	cdc6	chr11:11840950-11914072	Y1gfpplus	Y1gfpminus	OK	20.8995	50.1739	1.26347	1.24697	0.11795	0.375946	no
ENSDARG00000009946	ENSDARG00000009946	uhrf1	chr22:4124041-4154924	Y1gfpplus	Y1gfpminus	NOTEST	0	0	0	0	1	1	no
ENSDARG00000009949	ENSDARG00000009949	FNDC4 (1 of 2)	chr17:5659342-5690545	Y1gfpplus	Y1gfpminus	NOTEST	0.682026	4.27283	2.64729	0	1	1	no
ENSDARG00000009950	ENSDARG00000009950	edf1	chr5:67974790-67988290	Y1gfpplus	Y1gfpminus	OK	36.5127	31.0192	-0.235237	-0.536724	0.54715	0.808922	no
ENSDARG00000009953	ENSDARG00000009953	med14	chr9:35369145-35395700	Y1gfpplus	Y1gfpminus	OK	12.4692	22.4567	0.848771	1.02248	0.14285	0.423674	no
ENSDARG00000009958	ENSDARG00000009958	cbl	chr15:22561589-22621848	Y1gfpplus	Y1gfpminus	OK	17.7478	14.3381	-0.307789	-0.558465	0.4355	0.737854	no
ENSDARG00000009961	ENSDARG00000009961	rundc3b	chr16:45917536-45981705	Y1gfpplus	Y1gfpminus	NOTEST	0.0607382	0.431407	2.82837	0	1	1	no
ENSDARG00000009965	ENSDARG00000009965	mag	chr15:31940735-31985756	Y1gfpplus	Y1gfpminus	NOTEST	0	0.175763	inf	0	1	1	no
ENSDARG00000009978	ENSDARG00000009978	icn	chr16:25670481-25671845	Y1gfpplus	Y1gfpminus	OK	106.275	530.21	2.31877	6.86047	5e-05	0.000957874	yes
ENSDARG00000009982	ENSDARG00000009982	fam199x	chr14:10537045-10570267	Y1gfpplus	Y1gfpminus	NOTEST	4.33864	4.92885	0.184007	0	1	1	no
ENSDARG00000010002	ENSDARG00000010002	gna11a	chr22:22169870-22219053	Y1gfpplus	Y1gfpminus	OK	11.1689	10.3247	-0.113385	-0.188207	0.7873	0.930425	no
ENSDARG00000010008	ENSDARG00000010008	vim	chr24:33357084-33401868	Y1gfpplus	Y1gfpminus	OK	3.44013	112.493	5.03123	6.28353	5e-05	0.000957874	yes
ENSDARG00000010010	ENSDARG00000010010	trim13	chr9:30669927-30695933	Y1gfpplus	Y1gfpminus	NOTEST	2.68342	2.2983	-0.223503	0	1	1	no
ENSDARG00000010018	ENSDARG00000010018	qki2	chr12:36298420-36370404	Y1gfpplus	Y1gfpminus	OK	23.884	50.9784	1.09384	1.37423	0.07645	0.280971	no
ENSDARG00000010021	ENSDARG00000010021	grpel1	chr7:41131230-41144266	Y1gfpplus	Y1gfpminus	OK	26.4979	18.502	-0.5182	-0.837378	0.2538	0.562553	no
ENSDARG00000010023	ENSDARG00000010023	CU856539.1	chr10:2526193-2553189	Y1gfpplus	Y1gfpminus	NOTEST	0.704015	3.64993	2.37419	0	1	1	no
ENSDARG00000010025	ENSDARG00000010025	lsr	chr15:31909603-31936204	Y1gfpplus	Y1gfpminus	NOTEST	0.331796	2.54826	2.94114	0	1	1	no
ENSDARG00000010029	ENSDARG00000010029	spon1a	chr18:28373931-28692902	Y1gfpplus	Y1gfpminus	NOTEST	0.0712789	0.723743	3.34393	0	1	1	no
ENSDARG00000010031	ENSDARG00000010031	ssh1b	chr5:33552528-33566528	Y1gfpplus	Y1gfpminus	NOTEST	0.876805	2.78374	1.6667	0	1	1	no
ENSDARG00000010032	ENSDARG00000010032	cmtm7	chr16:44265129-44273385	Y1gfpplus	Y1gfpminus	OK	49.146	19.4041	-1.34071	-3.52806	0.01565	0.0895214	no
ENSDARG00000010035	ENSDARG00000010035	engase	chr3:36126404-36152092	Y1gfpplus	Y1gfpminus	NOTEST	1.96471	1.2847	-0.612885	0	1	1	no
ENSDARG00000010042	ENSDARG00000010042	dnm1a	chr5:1597301-1744956	Y1gfpplus	Y1gfpminus	NOTEST	0.100319	2.98557	4.89533	0	1	1	no
ENSDARG00000010047	ENSDARG00000010047	neu3.2	chr21:20748533-20752358	Y1gfpplus	Y1gfpminus	NOTEST	1.05679	2.09724	0.988805	0	1	1	no
ENSDARG00000010051	ENSDARG00000010051	ufd1l	chr8:4969784-4997575	Y1gfpplus	Y1gfpminus	OK	49.9774	37.4353	-0.416874	-0.532906	0.57405	0.824998	no
ENSDARG00000010052	ENSDARG00000010052	ndrg3b	chr23:14944530-15101965	Y1gfpplus	Y1gfpminus	OK	31.5433	27.7161	-0.186612	-0.294096	0.65045	0.867539	no
ENSDARG00000010059	ENSDARG00000010059	itpkb	chr20:38406772-38474612	Y1gfpplus	Y1gfpminus	NOTEST	5.04351	3.09354	-0.705167	0	1	1	no
ENSDARG00000010070	ENSDARG00000010070	adam9	chr8:48004001-48093554	Y1gfpplus	Y1gfpminus	OK	11.5102	12.5249	0.121891	0.0382939	0.9137	0.976342	no
ENSDARG00000010073	ENSDARG00000010073	rab3ip	Zv9_scaffold3562:17221-54526	Y1gfpplus	Y1gfpminus	OK	8.69934	9.60315	0.142601	0.162677	0.7827	0.929045	no
ENSDARG00000010075	ENSDARG00000010075	PTCHD3 (1 of 3)	chr24:33762924-33823367	Y1gfpplus	Y1gfpminus	NOTEST	0.161664	0.082887	-0.963782	0	1	1	no
ENSDARG00000010078	ENSDARG00000010078	nup133	chr1:54485863-54508660	Y1gfpplus	Y1gfpminus	OK	11.5309	11.2661	-0.0335216	-0.0495578	0.93755	0.981793	no
ENSDARG00000010083	ENSDARG00000010083	rbfox3	chr12:34489623-34587235	Y1gfpplus	Y1gfpminus	OK	0.525938	9.62134	4.19327	0.675506	0.00735	0.0507546	no
ENSDARG00000010085	ENSDARG00000010085	p4ha2	chr21:41503278-41537355	Y1gfpplus	Y1gfpminus	OK	17.8925	21.8564	0.288696	0.397855	0.5237	0.79602	no
ENSDARG00000010096	ENSDARG00000010096	slc1a6	chr11:6187204-6213643	Y1gfpplus	Y1gfpminus	NOTEST	0	0.243097	inf	0	1	1	no
ENSDARG00000010097	ENSDARG00000010097	f9a	chr14:33300860-33308079	Y1gfpplus	Y1gfpminus	NOTEST	0	0	0	0	1	1	no
ENSDARG00000010098	ENSDARG00000010098	pank1b	chr12:18020366-18034241	Y1gfpplus	Y1gfpminus	OK	14.2861	11.2485	-0.344881	-0.58694	0.3982	0.704085	no
ENSDARG00000010108	ENSDARG00000010108	bri3bp	chr5:20685345-20694863	Y1gfpplus	Y1gfpminus	OK	20.237	35.2435	0.800361	1.78628	0.0441	0.190352	no
ENSDARG00000010113	ENSDARG00000010113	ndufb8	chr12:49762986-49770336	Y1gfpplus	Y1gfpminus	OK	149.644	191.665	0.357056	0.643901	0.3432	0.658368	no
ENSDARG00000010124	ENSDARG00000010124	sp5l	chr23:28267501-28270357	Y1gfpplus	Y1gfpminus	NOTEST	0.371226	6.46817	4.12299	0	1	1	no
ENSDARG00000010130	ENSDARG00000010130	smpdl3b	chr16:5602930-5666357	Y1gfpplus	Y1gfpminus	NOTEST	0	0	0	0	1	1	no
ENSDARG00000010132	ENSDARG00000010132	dacha	chr21:33329786-33624083	Y1gfpplus	Y1gfpminus	OK	7.57577	17.9178	1.24193	1.94175	0.0065	0.0463768	yes
ENSDARG00000010137	ENSDARG00000010137	ldb1a	chr13:28955702-28970371	Y1gfpplus	Y1gfpminus	OK	43.1857	62.4881	0.533029	0.925396	0.1658	0.461546	no
ENSDARG00000010144	ENSDARG00000010144	lppr3a	chr2:26327265-26357595	Y1gfpplus	Y1gfpminus	OK	5.96647	16.2671	1.44701	2.04323	0.0024	0.0216802	yes
ENSDARG00000010145	ENSDARG00000010145	TOR4A (1 of 4)	chr10:3330165-3339864	Y1gfpplus	Y1gfpminus	NOTEST	3.22719	2.222	-0.538422	0	1	1	no
ENSDARG00000010146	ENSDARG00000010146	cpa2	chr25:16947691-16957867	Y1gfpplus	Y1gfpminus	OK	13.6423	11.8704	-0.200714	-0.305749	0.71195	0.897035	no
ENSDARG00000010149	ENSDARG00000010149	atp5a1	chr21:5320079-5331830	Y1gfpplus	Y1gfpminus	OK	349.598	340.93	-0.0362209	-0.0632461	0.92335	0.977361	no
ENSDARG00000010154	ENSDARG00000010154	vstm4a	chr13:31174756-31191386	Y1gfpplus	Y1gfpminus	NOTEST	7.34598	2.55287	-1.52483	0	1	1	no
ENSDARG00000010155	ENSDARG00000010155	abi1a	chr24:6018847-6096181	Y1gfpplus	Y1gfpminus	OK	35.2199	17.0495	-1.04666	-1.91245	0.01055	0.0667283	no
ENSDARG00000010158	ENSDARG00000010158	nbeab	chr15:32412971-32980900	Y1gfpplus	Y1gfpminus	NOTEST	0.858715	0.13777	-2.63992	0	1	1	no
ENSDARG00000010160	ENSDARG00000010160	rps15a	chr3:26665189-26672111	Y1gfpplus	Y1gfpminus	OK	1362.27	1061.73	-0.359588	-0.590014	0.3636	0.676329	no
ENSDARG00000010169	ENSDARG00000010169	myd88	chr24:20796746-20801448	Y1gfpplus	Y1gfpminus	OK	32.7574	17.5021	-0.90429	-1.82033	0.04095	0.180165	no
ENSDARG00000010181	ENSDARG00000010181	asap2a	chr17:35264153-35392282	Y1gfpplus	Y1gfpminus	NOTEST	3.58909	6.31998	0.816301	0	1	1	no
ENSDARG00000010183	ENSDARG00000010183	VWA5A (1 of 5)	chr25:5314044-5336957	Y1gfpplus	Y1gfpminus	NOTEST	0	0	0	0	1	1	no
ENSDARG00000010186	ENSDARG00000010186	myo3a	chr24:6244645-6343712	Y1gfpplus	Y1gfpminus	NOTEST	0.114581	0.186709	0.704429	0	1	1	no
ENSDARG00000010191	ENSDARG00000010191	ttc39c	chr22:16572345-16599935	Y1gfpplus	Y1gfpminus	NOTEST	4.19631	2.81231	-0.577364	0	1	1	no
ENSDARG00000010192	ENSDARG00000010192	pax3a	chr2:47581096-47641979	Y1gfpplus	Y1gfpminus	OK	4.31382	19.4126	2.16995	3.01249	0.00075	0.00891572	yes
ENSDARG00000010194	ENSDARG00000010194	eif4bb	chr6:38995687-39011565	Y1gfpplus	Y1gfpminus	OK	337.962	316.591	-0.0942391	-0.148983	0.82685	0.94568	no
ENSDARG00000010207	ENSDARG00000010207	smad3b	chr18:19553584-19589743	Y1gfpplus	Y1gfpminus	NOTEST	1.15516	7.29096	2.65802	0	1	1	no
ENSDARG00000010231	ENSDARG00000010231	ppm1na	chr15:9188374-9204488	Y1gfpplus	Y1gfpminus	NOTEST	0	0.139837	inf	0	1	1	no
ENSDARG00000010238	ENSDARG00000010238	rbm22	chr21:32027671-32046337	Y1gfpplus	Y1gfpminus	NOTEST	0	0	0	0	1	1	no
ENSDARG00000010244	ENSDARG00000010244	rpl22l1	chr24:27271783-27276443	Y1gfpplus	Y1gfpminus	OK	1188.87	968.201	-0.296209	-0.533719	0.44955	0.747354	no
ENSDARG00000010246	ENSDARG00000010246	prmt1	chr3:32493808-32499997	Y1gfpplus	Y1gfpminus	OK	243.235	226.737	-0.101327	-0.181918	0.7946	0.933412	no
ENSDARG00000010248	ENSDARG00000010248	wdr54	chr5:44691532-44702065	Y1gfpplus	Y1gfpminus	NOTEST	1.99181	4.75482	1.25531	0	1	1	no
ENSDARG00000010250	ENSDARG00000010250	nqo1	chr7:57966519-57985583	Y1gfpplus	Y1gfpminus	OK	4.01264	9.16173	1.19107	1.00291	0.07625	0.28066	no
ENSDARG00000010252	ENSDARG00000010252	jak3	chr8:13906062-13932808	Y1gfpplus	Y1gfpminus	NOTEST	0.392304	0	#NAME?	0	1	1	no
ENSDARG00000010255	ENSDARG00000010255	bin2b	chr6:38811029-38824363	Y1gfpplus	Y1gfpminus	OK	16.354	3.96198	-2.04535	-1.95577	0.00325	0.0269259	yes
ENSDARG00000010266	ENSDARG00000010266	igf2bp3	chr19:20683550-20727994	Y1gfpplus	Y1gfpminus	OK	63.3533	63.4516	0.0022368	0.00413279	0.9956	0.997513	no
ENSDARG00000010267	ENSDARG00000010267	dpydb	chr2:17988788-18244676	Y1gfpplus	Y1gfpminus	NOTEST	0.0703481	0.627391	3.15678	0	1	1	no
ENSDARG00000010270	ENSDARG00000010270	fezf1	chr25:29139611-29142795	Y1gfpplus	Y1gfpminus	NOTEST	0.151274	8.41412	5.79758	0	1	1	no
ENSDARG00000010276	ENSDARG00000010276	ptgs2b	chr20:34146425-34152023	Y1gfpplus	Y1gfpminus	NOTEST	0.976682	1.99425	1.02989	0	1	1	no
ENSDARG00000010279	ENSDARG00000010279	scamp2	chr25:2981528-3001076	Y1gfpplus	Y1gfpminus	OK	20.4745	12.0132	-0.769206	-1.16786	0.08425	0.301146	no
ENSDARG00000010280	ENSDARG00000010280	clasp1a	chr9:39216184-39344120	Y1gfpplus	Y1gfpminus	OK	12.6398	9.8033	-0.366633	-0.366696	0.46945	0.762804	no
ENSDARG00000010281	ENSDARG00000010281	xpo4	chr9:22340244-22391186	Y1gfpplus	Y1gfpminus	OK	22.6847	31.2238	0.460927	0.790962	0.272	0.581292	no
ENSDARG00000010290	ENSDARG00000010290	stx12	chr19:30353953-30374283	Y1gfpplus	Y1gfpminus	OK	19.3072	16.8998	-0.192131	-0.317254	0.6559	0.870077	no
ENSDARG00000010294	ENSDARG00000010294	fmodb	chr8:38594849-38612944	Y1gfpplus	Y1gfpminus	NOTEST	0.170714	0.169548	-0.0098878	0	1	1	no
ENSDARG00000010296	ENSDARG00000010296	KCNH2 (2 of 5)	chr12:10074984-10101529	Y1gfpplus	Y1gfpminus	NOTEST	0	0	0	0	1	1	no
ENSDARG00000010297	ENSDARG00000010297	RABGAP1	Zv9_NA654:3882-114445	Y1gfpplus	Y1gfpminus	NOTEST	5.07814	6.41185	0.336441	0	1	1	no
ENSDARG00000010300	ENSDARG00000010300	traf3ip1	chr9:46673650-46739114	Y1gfpplus	Y1gfpminus	NOTEST	1.17553	2.5194	1.09976	0	1	1	no
ENSDARG00000010301	ENSDARG00000010301	b4galt6	chr20:6214798-6247957	Y1gfpplus	Y1gfpminus	OK	27.8904	27.2916	-0.0313083	-0.053313	0.9355	0.981771	no
ENSDARG00000010312	ENSDARG00000010312	cp	chr22:41133173-41159208	Y1gfpplus	Y1gfpminus	NOTEST	0	0	0	0	1	1	no
ENSDARG00000010316	ENSDARG00000010316	qars	chr8:48507065-48539923	Y1gfpplus	Y1gfpminus	OK	31.0667	24.6194	-0.335572	-0.554164	0.3865	0.696133	no
ENSDARG00000010317	ENSDARG00000010317	gpr183	chr9:32109363-32199710	Y1gfpplus	Y1gfpminus	OK	9.06219	0	#NAME?	#NAME?	5e-05	0.000957874	yes
ENSDARG00000010318	ENSDARG00000010318	srpx	chr9:31327380-31350345	Y1gfpplus	Y1gfpminus	OK	13.996	8.97618	-0.640845	-0.72356	0.1952	0.503273	no
ENSDARG00000010331	ENSDARG00000010331	C5HXorf57	chr5:24619691-24651978	Y1gfpplus	Y1gfpminus	NOTEST	2.90293	2.73314	-0.0869541	0	1	1	no
ENSDARG00000010332	ENSDARG00000010332	zgc:56231	chr7:59996662-60002961	Y1gfpplus	Y1gfpminus	NOTEST	0.381698	0	#NAME?	0	1	1	no
ENSDARG00000010347	ENSDARG00000010347	acer1	chr8:20732172-20783910	Y1gfpplus	Y1gfpminus	NOTEST	0.591257	1.30114	1.13792	0	1	1	no
ENSDARG00000010350	ENSDARG00000010350	c1ql3a	chr24:33141653-33147815	Y1gfpplus	Y1gfpminus	NOTEST	0.475796	0.616818	0.374502	0	1	1	no
ENSDARG00000010373	ENSDARG00000010373	CABZ01053600.1	chr15:3220023-3224625	Y1gfpplus	Y1gfpminus	NOTEST	0	0	0	0	1	1	no
ENSDARG00000010376	ENSDARG00000010376	si:ch211-132g1.5	chr1:1781870-1783886	Y1gfpplus	Y1gfpminus	NOTEST	0	0	0	0	1	1	no
ENSDARG00000010378	ENSDARG00000010378	CTRL (1 of 3)	Zv9_scaffold3455:23694-32834	Y1gfpplus	Y1gfpminus	NOTEST	0	0	0	0	1	1	no
ENSDARG00000010381	ENSDARG00000010381	rnf2	chr2:22809087-22819674	Y1gfpplus	Y1gfpminus	OK	46.314	52.7563	0.187892	0.328061	0.6177	0.853738	no
ENSDARG00000010382	ENSDARG00000010382	cratb	chr19:18394541-18408558	Y1gfpplus	Y1gfpminus	OK	10.3141	13.1491	0.350349	0.413036	0.518	0.793137	no
ENSDARG00000010384	ENSDARG00000010384	lpar5a	chr2:48396761-48398332	Y1gfpplus	Y1gfpminus	NOTEST	3.11137	0	#NAME?	0	1	1	no
ENSDARG00000010385	ENSDARG00000010385	sept4a	chr21:38297382-38381600	Y1gfpplus	Y1gfpminus	NOTEST	0.386781	0.75911	0.972793	0	1	1	no
ENSDARG00000010400	ENSDARG00000010400	lrrfip2	chr13:43243367-43326974	Y1gfpplus	Y1gfpminus	NOTEST	6.52299	5.91943	-0.140075	0	1	1	no
ENSDARG00000010407	ENSDARG00000010407	ppp4r4	chr20:27326638-27411298	Y1gfpplus	Y1gfpminus	NOTEST	0	0.154056	inf	0	1	1	no
ENSDARG00000010408	ENSDARG00000010408	igsf9b	chr8:5062505-5153300	Y1gfpplus	Y1gfpminus	NOTEST	1.13354	4.86412	2.10135	0	1	1	no
ENSDARG00000010411	ENSDARG00000010411	epn1	chr16:14481758-14507949	Y1gfpplus	Y1gfpminus	OK	45.9276	22.1137	-1.05442	-1.71804	0.00845	0.056636	no
ENSDARG00000010415	ENSDARG00000010415	sirt4	chr6:40808257-40815329	Y1gfpplus	Y1gfpminus	NOTEST	2.77761	1.50372	-0.885306	0	1	1	no
ENSDARG00000010420	ENSDARG00000010420	ndrg1b	chr16:33815911-33821400	Y1gfpplus	Y1gfpminus	NOTEST	0.175585	0.210686	0.262926	0	1	1	no
ENSDARG00000010423	ENSDARG00000010423	npsn	chr7:40045582-40051579	Y1gfpplus	Y1gfpminus	OK	203.74	2.41995	-6.39561	-3.54141	0.22255	0.542375	no
ENSDARG00000010425	ENSDARG00000010425	scara5	chr20:1378003-1407225	Y1gfpplus	Y1gfpminus	NOTEST	0.086546	0	#NAME?	0	1	1	no
ENSDARG00000010432	ENSDARG00000010432	eaf2	chr9:24036552-24041287	Y1gfpplus	Y1gfpminus	OK	51.7333	64.5269	0.318808	0.521666	0.4553	0.751863	no
ENSDARG00000010433	ENSDARG00000010433	ARHGAP44 (1 of 2)	chr3:49784019-49943227	Y1gfpplus	Y1gfpminus	NOTEST	0.311191	0.236462	-0.39619	0	1	1	no
ENSDARG00000010434	ENSDARG00000010434	clu	chr20:39247943-39298696	Y1gfpplus	Y1gfpminus	NOTEST	1.00307	1.646	0.714543	0	1	1	no
ENSDARG00000010437	ENSDARG00000010437	fam46c	chr9:21814157-21819997	Y1gfpplus	Y1gfpminus	OK	49.3766	17.9323	-1.46126	-2.48583	0.00225	0.0207096	yes
ENSDARG00000010442	ENSDARG00000010442	rnf11a	chr1:52625089-52632239	Y1gfpplus	Y1gfpminus	NOTEST	2.87291	4.65514	0.696313	0	1	1	no
ENSDARG00000010445	ENSDARG00000010445	trabd	chr18:14468731-14487550	Y1gfpplus	Y1gfpminus	NOTEST	5.66495	5.18083	-0.128879	0	1	1	no
ENSDARG00000010454	ENSDARG00000010454	guca1a	chr4:21278782-21286666	Y1gfpplus	Y1gfpminus	NOTEST	0	0	0	0	1	1	no
ENSDARG00000010461	ENSDARG00000010461	nkx2.1a	chr20:48985938-49081251	Y1gfpplus	Y1gfpminus	NOTEST	0	4.37412	inf	0	1	1	no
ENSDARG00000010462	ENSDARG00000010462	sp9	chr9:2587096-2592972	Y1gfpplus	Y1gfpminus	NOTEST	1.08133	6.94167	2.68248	0	1	1	no
ENSDARG00000010472	ENSDARG00000010472	atp1a2a	chr2:44261441-44317038	Y1gfpplus	Y1gfpminus	NOTEST	0.503178	6.31221	3.64901	0	1	1	no
ENSDARG00000010477	ENSDARG00000010477	p2rx3a	chr14:22937597-22962979	Y1gfpplus	Y1gfpminus	NOTEST	0	0	0	0	1	1	no
ENSDARG00000010478	ENSDARG00000010478	hsp90aa1.1	chr20:54337467-54367194	Y1gfpplus	Y1gfpminus	OK	9.77484	126.482	3.69371	4.47665	5e-05	0.000957874	yes
ENSDARG00000010481	ENSDARG00000010481	bzw1a	chr22:14261192-14270180	Y1gfpplus	Y1gfpminus	OK	163.051	163.287	0.00208733	0.00428635	0.9952	0.997386	no
ENSDARG00000010482	ENSDARG00000010482	prg4a	chr2:20566496-20662758	Y1gfpplus	Y1gfpminus	NOTEST	0	0	0	0	1	1	no
ENSDARG00000010487	ENSDARG00000010487	sae1	chr15:23076167-23092652	Y1gfpplus	Y1gfpminus	OK	119.761	120.225	0.00557883	0.0106351	0.98845	0.996408	no
ENSDARG00000010511	ENSDARG00000010511	prc1a	Zv9_NA363:2325-24251	Y1gfpplus	Y1gfpminus	OK	14.5903	10.9278	-0.417011	-0.636047	0.36175	0.674263	no
ENSDARG00000010514	ENSDARG00000010514	CXCR5	chr18:42294250-42295255	Y1gfpplus	Y1gfpminus	NOTEST	0	0	0	0	1	1	no
ENSDARG00000010515	ENSDARG00000010515	DVL1 (1 of 3)	chr23:30146725-30235396	Y1gfpplus	Y1gfpminus	NOTEST	1.19634	0.812379	-0.558403	0	1	1	no
ENSDARG00000010516	ENSDARG00000010516	rpl21	chr24:22229601-22233473	Y1gfpplus	Y1gfpminus	OK	3757.54	3030.47	-0.310246	-0.633733	0.42855	0.733234	no
ENSDARG00000010519	ENSDARG00000010519	per3	chr11:41435219-41497253	Y1gfpplus	Y1gfpminus	NOTEST	1.91922	2.09538	0.126696	0	1	1	no
ENSDARG00000010524	ENSDARG00000010524	si:ch211-282j22.3	chr21:11960673-11986956	Y1gfpplus	Y1gfpminus	NOTEST	5.10245	3.87536	-0.396862	0	1	1	no
ENSDARG00000010531	ENSDARG00000010531	scamp4	chr22:22665999-22704074	Y1gfpplus	Y1gfpminus	OK	23.4114	8.01797	-1.5459	-2.71503	0.0042	0.0332132	yes
ENSDARG00000010541	ENSDARG00000010541	zgc:92161	chr3:50199565-50218501	Y1gfpplus	Y1gfpminus	NOTEST	0.535958	0	#NAME?	0	1	1	no
ENSDARG00000010553	ENSDARG00000010553	mmgt1	chr14:32482307-32488084	Y1gfpplus	Y1gfpminus	OK	19.8946	17.2095	-0.209171	-0.356163	0.6025	0.843247	no
ENSDARG00000010555	ENSDARG00000010555	pdha1b	chr24:24881396-24889754	Y1gfpplus	Y1gfpminus	NOTEST	0.308094	0	#NAME?	0	1	1	no
ENSDARG00000010556	ENSDARG00000010556	CABZ01030094.1	chr12:4941293-4958844	Y1gfpplus	Y1gfpminus	NOTEST	0	0.218242	inf	0	1	1	no
[truncated: 29,717 more rows]
