# Supplementary material for: Prmt5 promotes vascular morphogenesis independently of its methyltransferase activity
Source: PLoS Genet. 2021 Jun 21;17(6):e1009641. doi: 10.1371/journal.pgen.1009641 (PMC8248709; doi:10.1371/journal.pgen.1009641)
Supplement: S1 Data — (XLSX) [file pgen.1009641.s007.xlsx]

## Sheet: Fig.1G
Fig 1G
gata2b 36h EXP1			gata2b EXP2			gata2b EXP3			EXP1+2+3
mut	wt		mut	wt		mut	wt		mut	wt
4	8		13	11		4	5		4	8
5	9		11	5		8	2		5	9
8	6		13	7		1	9		8	6
11	5		11	4		10	6		11	5
15	13		15			4	3		15	13
29	21		13			7	7		29	21
23	19		12.6667	6.75	MEAN	9	1		23	19
	8			0.00346195	T-test	7	1		13	8
	3					10	3		11	3			wt	mut
	5					7	5		13	5		mean	6.91667	10.3478
13.5714	9.7	MEAN				6.7	4.2	MEAN	11	11		SD	4.90677	6.10494
	0.317511	T-Test					0.0600528	T-test	15	5
									13	7
									4	4
									8	5
									1	2
									10	9
									4	6
									7	3
									9	7
									7	1
									10	1
									7	3
										5
								MEAN	10.3478	6.91667
								T-test	*	0.0430345
								SD	6.10494	4.90677

## Sheet: Fig.1H
	eif1a	runx	DCT	DDCT	2^-DDCT						eif1a	cmyb	DCT	DDCT	2^-DDCT
MT	38.16	35.59	-2.57	1.015	0.494828					MT	38.16	38.31	0.15	-0.65	1.56917
	38.86	34.23	-4.63	-1.045	2.06337						38.86	35.85	-3.01	-3.01	8.05564
						1.2791										4.81241
WT	36.31	33.07	-3.24	0.345	0.787308					WT	36.31	35.64	-0.67	-1.47	2.77022
	36.7	32.77	-3.93	-0.345	1.27015						36.7	38.35	1.65	0.85	0.554785
						1.02873					35.5	36.92	1.42	0.62	0.650671	1.32522
MEAN			-3.585							MEAN			0.8
Fig1H
	eif1a	runx	DCT	DDCT	2^-DDCT						eif1a	cmyb	DCT	DDCT	2^-DDCT
MT	27.79	33.26	5.47	-1	2					MT	29.41	35.9	6.49	-0.54	1.45397
	27.35	33.28	5.93	-0.54	1.45397						29.16	35.29	6.13	-0.9	1.86607
	27.88	33.93	6.05	-0.42	1.33793	1.5973					29.4	33.29	3.89	-3.14	8.81524	4.04509
WT	28.56	35.43	6.87	0.4	0.757858					WT	30.45	39.53	9.08	2.05	0.241484
	28.62	35.14	6.52	0.05	0.965936						30.7	36.25	5.55	-1.48	2.78949
	28.47	34.49	6.02	-0.45	1.36604	1.02994					30.93	37.39	6.46	-0.57	1.48452	1.50516
MEAN			6.47							MEAN			7.03
	eif1a	runx	DCT	DDCT	2^-DDCT
MT	29.41	34.81	5.4	-0.165	1.12117
	29.4	34.49	5.09	-0.475	1.38992	1.25554						cmyb
WT	30.45	36.03	5.58	0.015	0.989657							wt	mut	wt rel mean wt	mut rel mean wt
	30.7	36.25	5.55	-0.015	1.01045							1.32522	4.81241	0.936426	3.40053
						1.00005						1.50516	4.04509	1.06357	2.85833
MEAN			5.565								mean	1.41519	4.42875	1	3.12943
											SD			0.0635743	0.271098
											T-test				0.0166728
		runx
		wt	mut	wt rel mean wt	mut rel mean wt
		1.02873	1.2791	1.00898	1.25454
		1.02994	1.5973	1.01017	1.56663							cmyb
		1.00005	1.25554	0.980853	1.23144							wt	mut
	mean	1.01958	1.37731	1	1.35087						mean	1	3.12943
	SD			0.0135479	0.152859						SD	0.0635743	0.271098
	T-test				0.0318703						T-test		0.0166728
		runx
		wt	mut
	mean	1	1.35087
	SD	0.0135479	0.152859
	T-test		0.0318703

## Sheet: Fig.1K
Fig1.K
#gata2b+ cells
	wt	mut
	28	35
	42	15
	27	30
	37	28				wt	mut
	54	25			Mean	36.8261	23.3043
	30	25			SD	7.81666	6.83619
	37	36
	28	24
	40	14
	46	29
	47	11
	44	26
	34	27
	48	12
	39	29
	33	16
	37	20
	24	16
	35	27
	44	24
	32	19
	25	20
	36	28
mean	36.8261	23.3043
T-test	***	2.34489e-07
SD	7.81666	6.83619

## Sheet: Fig.2X
Fig 2X
gatab+ cell number
	ctl mo	p5mo	plus P5	plus P5 mut			mo control	mo prmt5	plus P5	plus P5 mut	DMSO	EPZ 20µM
	57	19	58	37		mean	49.5714	27.2857	45.1667	27.1667	47.8	22.6667
	31	40	44	23		SD	10.2446	10.1113	9.84717	6.99762	6.30608	8.77496
	62	22	28	35
	46	36	48	21
	45	28	49	25
	50	34	44	22
	56	12
MEAN 2 exps	49.5714	27.2857	45.1667	27.1667
t test		0.00148217	0.448163	0.000877135
Standard deviation	10.2446	10.1113	9.84717	6.99762
T-test		0.00820966	0.00446367
	DMSO	EPZ 20µM
	47	17
	54	22
	36	13
	51	22
	51	11
	48	37
		32
		30
		20
MEAN 2 exps	47.8333	22.6667
t test		4.225e-05
Standard deviation	6.30608	8.77496

## Sheet: Fig.3 D,E
	Fig3D					Fig3E
	ISV length	WT	P5 mutant			# cells per ISV	WT	P5 mutant
		104.845	73.383				4	3
		93.011	78.482				4	4
		90.78	72.383				2	4
		93.766	46.958				3	2
		90.583	86.702				4	3
		85.213	101.605				4	3
		101.609	61.157				4	3
		95.571	82.662				3	3
		101.531	82.563				3	3
		77.887	96.444				2	3
		67.328	68.254				4	2
		98.051	104.849				3	2
		94.791	62.422				5	1
		102.51	83.29				3	4
		96.767	81.012				3	4
		96.181	88.386				2	4
		95.678	61.669				3	4
		97.457	92.505				3	5
		101.055	63.428				3	4
		95.404	51.19				1	5
		99.079	89.157				2	2
		106.973	75.65				3	4
		86.488	52.815				3	3
		84.809	79.465				2	4
		90.167	87.49				3	4
		97.102	86.927				3	2
		92.832	87.959				2	2
		96.513	89.944				3	3
		97.012	53.119				2	3
		94.635	87.082				3	5
		97.457	88.882				3	2
		99.391	45.727				2	2
		98.909	60.305				2	2
			96.239				3	4
			84.309				3	4
			89.308				2	2
			58.143				3	2
			71.926				2	2
			58.288				3	2
			82.153				4	3
			55.453				4	3
			79.209				5	2
			89.37				4	1
			73.824				3	2
			57.564				2	2
			99.157				3	3
			55.075					3
			57.472					3
			57.398					3
			53.039					2
			101.024					2
			53.119					3
			97.384					3
			91.238					1
			56.691					2
			63.938					3
			65.648					2
			63.478					3
			100.216					2
			58.892					3
			91.63					3
			93.283					3
			53.888					1
			70.387					2
			93.3					3
	Mean	94.5874	75.3217					1
	SD	15.3338	16.4244					2
	T-test		7.6841e-09					4
								3
								4
		wt	p5 mutant					3
	mean	94.5874	75.3217					3
	SD	15.3338	16.4244					4
								5
								3
								2
								3
								1
								3
								3
								2
								3
								2
								4
								2
								3
								2
								1
								2
								2
								1
								3
								2
								1
								3
								2
								4
								3
								3
						MEAN	2.97826	2.74747
						SD	0.846711	0.977974
						T-test		0.173194
							wt	p5 mutant
						mean	2.97826	2.74747
						SD	0.846711	0.977974

## Sheet: Fig.3H
	Fig 3H
	ISV length
													Total 4 Exps
	Exp1	CTL MO	P5 MO	Exp2	CTL MO	P5 MO	Exp3	ctl mo	p5 mo	Exp4	ctl mo	p5 mo	tot x4	ctl mo	p5 mo
		51.154	42.446		62.826	26.156		59.578	50.301		93.907	55.95		51.154	42.446
		41.94	18.891		55.988	43.088		90.106	50.322		89.944	34.179		41.94	18.891				ctr mo	p5 mo
		36.682	13.651		45.917	47.227		88.274	46.687		69.811	59.294		36.682	13.651			Mean	67.7206	42.6309
		53.594	13.397		51.586	34.883		89.379	50.406		94.489	46.506		53.594	13.397			SD	20.2407	14.5694
		44.611	19.016		58.87	25.221		97.229	56.746		91.63	55.295		44.611	19.016			T-test		1.16439e-44
		42.147	21.773		69.871	25.471		56.9	39.025		111.921	42.241		42.147	21.773
		44.195	14.712		70.488	19.831		38.611	49.518		90.541	45.07		44.195	14.712
		47.782	15.532		94.621	31.969		78.741	48.162		87.926	59.861		47.782	15.532
		28.074	19.563		63.913	33.422		46.8	47.959		92.684	56.326		28.074	19.563
		39.987	9.445		70.056	37.788		90.026	55.238		95.796	48.304		39.987	9.445
		63.194	13.805		68.196	31.318		85.531	40.694		109.154	23.431		63.194	13.805
		44.935	45.866		74.095	16.327		105.279	53.771		79.199	45.141		44.935	45.866
		44.558	25.274		79.145	50.599		94.008	52.014		84.263	36.357		44.558	25.274
		41.839	19.617		55.718	50.17		104.852	43.594		90.281	42.867		41.839	19.617
		51.586	26.971		52.358	62.577		90.631	32.655		78.965	82.624		51.586	26.971
		50.217	25.179		61.591	34.905		90.202	29.869		94.067	44.534		50.217	25.179
		39.295	32.533		66.547	49.331		77.07	25.022		96.936	59.214		39.295	32.533
		43.6	23.397		73.386	39.241		86.957	42.892		83.378	47.249		43.6	23.397
		34.218	26.606		59.861	32.076		58.388	45.779		60.702	46.642		34.218	26.606
		51.304	20.266		93.011	48.222		110.667	44.457		80.228	48.5		51.304	20.266
		45.797	27.466		67.975	45.07		77.854	45.263		86.241	45.31		45.797	27.466
		37.725	25.053		66.069	52.92		83.854	35.948		93.419	70.312		37.725	25.053
		34.179	18.164		54.536	58.672		76.303	26.407		93.546	57.398		34.179	18.164
		26.971	35.948		54.536	57.44		58.82	56.513		104.771	47.76		26.971	35.948
		63.194	8.779		77.009	31.977		58.415	53.119		101.62	50.049		63.194	8.779
		26.317	15.684		65.833	41.331		85.036	40.688		83.539	62.184		26.317	15.684
		23.966	20.806		48.728	45.047		90.986	37.907		94.983	56.9		23.966	20.806
		38.835	17.147		49.667	40.688		69.648	28.42		94.891	56.997		38.835	17.147
		64.32	37.508		56.021	32.985		52.095	46.055		96.963	55.695		64.32	37.508
		53.158	14.961		58.329	62.725		48.875	34.913		97.611	60.134		53.158	14.961
		47.182	10.275		60.112	54.006		54.719	43.745		96.513	46.347		47.182	10.275
		51.113	8.025		58.856	42.966		46.642	47.799		83.032	46.523		51.113	8.025
		42.91	14.978		59.392	35.963		46.642	51.811		92.362	90.515		42.91	14.978
		65.156	22.098		58.161	45.473		56.677	56.246		92.019	45.773		65.156	22.098
		48.815	19.765		59.936	28.568		43.363	42.91		94.738	37.907		48.815	19.765
		54.147	13.976		66.44	50.942		30.979	34.943		97.001	42.166		54.147	13.976
		25.595	15.651		69.211	50.766		51.113	47.427		94.537	41.44		25.595	15.651
		22.535	16.05		58.415	47.366		54.589	48.615		80.179	57.454		22.535	16.05
		43.205	11.715		71.192	43.745		52.579	54.536		80.321	49.454		43.205	11.715
		61.157	18.524		60.287	50.942		79.368	27.819		91.003	48.815		61.157	18.524
		38.617	23.655		63.228	46.432		55.19	44.344		84.413	42.966		38.617	23.655
		45.316	14.694		45.629	41.414		39.981	37.083		90.123	39.476		45.316	14.694
		49.342	41.725		69.05	46.89			47.45		90.739	44.7		49.342	41.725
		30.36	41.56		81.063	47.81			39.234		75.451	47.232		30.36	41.56
		48.766	37.844		97.83	48.685			47.366		79.975	43.98		48.766	37.844
		48.025	36.761		63.09	45.773			46.506		58.415	49.454		48.025	36.761
		53.357	43.021		68.111	35.423			37.844		86.927	46.642		53.357	43.021
		44.818	34.609		61.651	46.523			41.82		75.597	57.952		44.818	34.609
		42.297			57.454	46.181			57.623		83.785	59.989		42.297	26.156
		34.662			60.112	51.836			42.128		59.737	47.053		34.662	43.088
	Mean	44.135	22.7996		55.695	52.634			34.017		58.17	60.322		62.826	47.227
	T-test		5.88647e-17		73.53	64.004			59.618		93.94	50.766		55.988	34.883
					69.848	63.548			46.347		68.065	44.534		45.917	25.221
					56.969	52.895			35.631		89.724	45.053		51.586	25.471
					82.538	46.466			30.662		92.684	39.402		58.87	19.831
					61.651	46.89	Mean	70.3085	43.8885		92.216	48.5		69.871	31.969
					52.895	47.316	T-test		3.63603e-13		77.756	59.914		70.488	33.422
					61.282	49.54					93.06	56.214		94.621	37.788
					84.572	44.416					87.926	62.476		63.913	31.318
					73.365	44.416					88.775	50.264		70.056	16.327
					71.248	41.573					84.059	50.264		68.196	50.599
					83.785	33.869						56.714		74.095	50.17
					75.734							67.574		79.145	62.577
					72.863							53.084		55.718	34.905
					71.225							55.453		52.358	49.331
					50.138							54.458		61.591	39.241
					53.844							44.32		66.547	32.076
					52.439							56.714		73.386	48.222
					60.414							48.766		59.861	45.07
					78							54.006		93.011	52.92
					77.429							51.499		67.975	58.672
					70.536							48.875		66.069	57.44
					50.942							50.657		54.536	31.977
					60.344							51.484		54.536	41.331
					56.583							90.05		77.009	45.047
					55.988							61.282		65.833	40.688
					94							72.605		48.728	32.985
					95							61.157		49.667	62.725
					96							54.57		56.021	54.006
				Mean	66.0104	43.6121						55.524		58.329	42.966
				T-test		8.09422e-22						69.648		60.112	35.963
												63.315		58.856	45.473
										Mean	87.486	52.654		59.392	28.568
										T-test		4.99582e-40		58.161	50.942
														59.936	50.766
														66.44	47.366
														69.211	43.745
														58.415	50.942
														71.192	46.432
														60.287	41.414
														63.228	46.89
														45.629	47.81
														69.05	48.685
														81.063	45.773
														97.83	35.423
														63.09	46.523
														68.111	46.181
														61.651	51.836
														57.454	52.634
														60.112	64.004
														55.695	63.548
														73.53	52.895
														69.848	46.466
														56.969	46.89
														82.538	47.316
														61.651	49.54
														52.895	44.416
														61.282	44.416
														84.572	41.573
														73.365	33.869
														71.248	50.301
														83.785	50.322
														75.734	46.687
														72.863	50.406
														71.225	56.746
														50.138	39.025
														53.844	49.518
														52.439	48.162
														60.414	47.959
														78	55.238
														77.429	40.694
														70.536	53.771
														50.942	52.014
														60.344	43.594
														56.583	32.655
														55.988	29.869
														94	25.022
														95	42.892
														96	45.779
														59.578	44.457
														90.106	45.263
														88.274	35.948
														89.379	26.407
														97.229	56.513
														56.9	53.119
														38.611	40.688
														78.741	37.907
														46.8	28.42
														90.026	46.055
														85.531	34.913
														105.279	43.745
														94.008	47.799
														104.852	51.811
														90.631	56.246
														90.202	42.91
														77.07	34.943
														86.957	47.427
														58.388	48.615
														110.667	54.536
														77.854	27.819
														83.854	44.344
														76.303	37.083
														58.82	47.45
														58.415	39.234
														85.036	47.366
														90.986	46.506
														69.648	37.844
														52.095	41.82
														48.875	57.623
														54.719	42.128
														46.642	34.017
														46.642	59.618
														56.677	46.347
														43.363	35.631
														30.979	30.662
														51.113	55.95
														54.589	34.179
														52.579	59.294
														79.368	46.506
														55.19	55.295
														39.981	42.241
														93.907	45.07
														89.944	59.861
														69.811	56.326
														94.489	48.304
														91.63	23.431
														111.921	45.141
														90.541	36.357
														87.926	42.867
														92.684	82.624
														95.796	44.534
														109.154	59.214
														79.199	47.249
														84.263	46.642
														90.281	48.5
														78.965	45.31
														94.067	70.312
														96.936	57.398
														83.378	47.76
														60.702	50.049
														80.228	62.184
														86.241	56.9
														93.419	56.997
														93.546	55.695
														104.771	60.134
														101.62	46.347
														83.539	46.523
														94.983	90.515
														94.891	45.773
														96.963	37.907
														97.611	42.166
														96.513	41.44
														83.032	57.454
														92.362	49.454
														92.019	48.815
														94.738	42.966
														97.001	39.476
														94.537	44.7
														80.179	47.232
														80.321	43.98
														91.003	49.454
														84.413	46.642
														90.123	57.952
														90.739	59.989
														75.451	47.053
														79.975	60.322
														58.415	50.766
														86.927	44.534
														75.597	45.053
														83.785	39.402
														59.737	48.5
														58.17	59.914
														93.94	56.214
														68.065	62.476
														89.724	50.264
														92.684	50.264
														92.216	56.714
														77.756	67.574
														93.06	53.084
														87.926	55.453
														88.775	54.458
														84.059	44.32
															56.714
															48.766
															54.006
															51.499
															48.875
															50.657
															51.484
															90.05
															61.282
															72.605
															61.157
															54.57
															55.524
															69.648
															63.315
													MEAN	67.7206	42.6309
													SD	20.2407	14.5694
													T-test		1.16439e-44

## Sheet: Fig.3I
	Fig 3I
	Cell Number per ISV
													Total 4 exps
	Exp1	CTL MO	P5 MO	Exp2	CTL MO	P5 MO	Exp3	ctl mo	p5 mo	Exp4	ctl mo	p5 mo	tot x4	ctl mo	p5 mo
		2	3		4	4		1	3		2	3		1	3
		1	2		3	4		3	2		3	4		3	2
		1	2		2	1		3	1		3	2		3	1
		2	4		3	2		4	3		3	1		4	3
		2	2		4	2		2	3		2	3		2	3
		3	2		2	1		2	2		2	2		2	2
		2	3		3	5		3	3		3	3		3	3
		3	3		2	4		2	3		2	2		2	3
		2	3		3	2		3	2		3	3		3	2
		3	1		2	3		3	2		2	1		3	2
		2	2		2	1		2	2		3	2		2	2
		3	1		3	2		3	3		2	3		3	3
		3	3		4	2		2	2		2	2		2	2
		2	3		2	1		3	2		4	2		3	2
		4	1		3	1		3	3		2	2		3	3				Cell #	SD	T-test
		2	3		2	1		4	2		3	2		4	2			ctr mo	2.43478	0.890827
		2	2		3	1		3	3		3	3		3	3			P5 mo	2.32035	0.902844	0.172352
		2	2		2	1		3	1		2	2		3	1
		3	3		3	2		4	1		1	1		4	1
		4	3		4	1		3	1		4	3		3	1
		2	2		3	1		3	3		5	2		3	3
		1	1		3	3		2	2		5	3		2	2
		2	1		3	3		3	1		3	3		3	1
		3	1		2	3		2	2		2	3		2	2
		2	2		1	2		2	3		4	2		2	3
		2	2		1	1		3	2		3	2		3	2
		3	3		3	2		2	3		4	4		2	3
		4	2		3	1		3	3		2	2		3	3
		1	4		2	2		2	4		2	3		2	4
		2	1		2	2		3	4		4	2		3	4
		2	2		1	2		4	3		2	3		4	3
		4	1		3	3		1	2		2	2		1	2
		4	4		2	1		2	3		4	3		2	3
		3	3		3	2		3	4		2	2		3	4
		2	2		3	4		2	1		3	3		2	1
		1	2		4	2		2	3		3	1		2	3
		2	4		3	1		3	3		4	2		3	3
		1	4		1	3		2	4		4	3		2	4
		3	2		3	3		3	3		2	4		3	3
		3	1		1	1		2	3		2	2		2	3
		2	2		2	1		2	3		2	2		2	3
		3	3		3	1		1	2		3	3		1	2
		2	3		1	1		3	1		4	2		3	1
		2	2		3	3		2	3		2	2		2	3
		2	3		1	3		1	2		3	3		1	2
		2	3		3	1		2	2		2	4		2	2
		3	2		2	3		3			2	3		3	3
		3	2		1	2		2			3	3		2	4
		3	2		2	3	Mean	2.52083	2.45652		3	1		2	2
		3	4		1	1	T-test		0.703668		4	1		3	1
					2	1					3	3		3	3
	Mean	2.4	2.36		1	2					2	2		3	2
	T-test		0.820253		2	3					1	3		2	3
					3	2						3		2	2
					2	2						2		3	3
					2	3						2		2	1
					1	2						3		3	2
					2	2						3		2	3
					1	2						2		3	2
					3	1						2		2	2
					2	1						3		2	2
					3	2						4		4	2
					1							2		2	3
					2							3		3	2
					2							4		3	1
					1							2		2	3
					1							3		1	2
					1							2		4	3
					2							2		5	3
					1							1		5	3
					2							3		3	2
					3							2		2	2
					2							3		4	4
					1					Mean	2.77358	2.46575		3	2
					2					T-test		0.0467714		4	3
					1									2	2
					1									2	3
					1									4	2
					2									2	3
														2	2
				Mean	2.17722	2.01613								4	3
				T-test		0.317521								2	1
														3	2
														3	3
														4	4
														4	2
														2	2
														2	3
														2	2
														3	2
														4	3
														2	4
														3	3
														2	3
														2	1
														3	1
														3	3
														4	2
														3	3
														2	3
														1	2
														4	2
														3	3
														2	3
														3	2
														4	2
														2	3
														3	4
														2	2
														3	3
														2	4
														2	2
														3	3
														4	2
														2	2
														3	1
														2	3
														3	2
														2	3
														3	4
														4	4
														3	1
														3	2
														3	2
														2	1
														1	5
														1	4
														3	2
														3	3
														2	1
														2	2
														1	2
														3	1
														2	1
														3	1
														3	1
														4	1
														3	2
														1	1
														3	1
														1	3
														2	3
														3	3
														1	2
														3	1
														1	2
														3	1
														2	2
														1	2
														2	2
														1	3
														2	1
														1	2
														2	4
														3	2
														2	1
														2	3
														1	3
														2	1
														1	1
														3	1
														2	1
														3	3
														1	3
														2	1
														2	3
														1	2
														1	3
														1	1
														2	1
														1	2
														2	3
														3	2
														2	2
														1	3
														2	2
														1	2
														1	2
														1	1
														2	1
														2	2
														1	3
														1	2
														2	2
														2	4
														3	2
														2	2
														3	3
														2	3
														3	3
														2	1
														3	2
														3	1
														2	3
														4	3
														2	1
														2	3
														2	2
														3	2
														4	3
														2	3
														1	2
														2	1
														3	1
														2	1
														2	2
														3	2
														4	3
														1	2
														2	4
														2	1
														4	2
														4	1
														3	4
														2	3
														1	2
														2	2
														1	4
														3	4
														3	2
														2	1
														3	2
														2	3
														2	3
														2	2
														2	3
														3	3
														3	2
														3	2
														3	2
															4
													SD	0.890827	0.902844
													MEAN	2.43478	2.32035
													T-test		0.172352

## Sheet: Fig. 3L
		Fig3L
		DA area	mo ctl	mo prmt5
			7729.95	7810.19
			10329.3	8042.46
			8273.68	7689.83
			7767.95	5958.34
			5028.72	6866.31
			7563.13	7346.17
			8460.02	6094.53
			8975.77	5697.56
			8645.84	6614.51
			8105.81	7302.35
			7357.25	5898.68
			8018.18	6336.31
			11436.3	6026.96
			7370.45	8300.07
			6324.69	6231.26
			7884.62	7733.11
			9238.14	5633.15
		Mean	8147.63	6798.93
		SD	1389.86	867.646
		T-test		0.00242614
			ctr mo	p5 mo
		mean	8147.63	6798.93
		SD	1389.86	867.646

## Sheet: Fig.4G,H
Fig 4G								Fig 4H
ISV length	wt	P5mut	mut + P5 WT	mut + P5 MT	dmso	epz20		# cells/ISV	wt	P5mut	mut + P5 WT	mut + P5 MT	dmso	epz20
	99.053	80.766	101.885	101.898	108.678	98.74			4	3	1	4	4	2
	79.968	84.281	103.44	99.053	112.248	98.642			4	4	3	4	4	3
	102.941	97.33	118.697	103.103	108.183	98.64			2	4	3	3	4	4
	96.775	67.726	124.692	95.08	111.226	89.647			3	2	4	2	5	3
	90.925	97.611	122.402	93.071	100.507	92.903			4	3	2	3	5	6
	79.325	99.624	102.032	86.702	98.769	86.232			4	3	3	4	4	3
	79.674	80.939	101.784	105.914	109.975	66.687			4	3	2	2	5	5
	98.183	66.117	106.844	100.395	109.199	72.062			3	3	3	3	4	3
	96.701	87.49	114.799	93.752	106.504	101.906			3	3	4	4	5	4
	108.727	102.752	52.484	76.964	96.121	91.718			2	3	4	3	3	3
	92.915	91.835	109.277	86.372	93.723	92.53			4	2	3	3	2	4
	91.238	101.771	109.733	59.209	97.037	97.175			3	2	4	3	3	5
	91.238	94.554	121.512	105.474	89.813	84.807			3	1	3	3	4	3
	102.487	77.548	115.624	103.756	94.677	84.486			3	4	3	2	3	4
	107.276	94.635	99.635	103.878	101.837	107.089			3	4	4	4	3	4
	101.347	80.133	94.554	103.799	95.862	102.613			3	4	4	3	3	2
	94.489	58.198	104.749	95.183	96.496	103.412			3	4	3	5	4	4
	104.597	107.005	104.716	94.464	108.183	95.862			2	5	3	4	3	3
	89.921	77.661	101.721	97.484	106.512	104.258			3	4	2	3	4	4
	98.612	87.866	112.42	85.811	79.96	109.033			2	5	3	3	4	5
	102.703	87.094	95.578	103.603	66	111.642			3	2	2	2	6	5
	75.009	100.057	101.454	103.998	99.449	102.882			2	4	4	3	5	4
	103.799	101.034	102.469	116.586	112.527	102.963			3	3	3	2	4	4
	97.611	103.182	109.906	86.875	122.075	105.273			2	4	2	5	3	3
	75.786	95.909	107.889	93.58	113.746	100.422			4	4	4	3	3	4
	99.669	61.07	113.737	89.824	119.763	106.494				2	2	4	2	3
	95.357	58.288	105.602	61.049	102.177	105.759				2	3	5	4	5
	87.263	60.832	104.93	68.563	101.488	95.861				3	4	4	4	4
	93.932	56.672	116.225	71.262	102.496	94.612				3	4	4	4	3
	90.937	84.631	109.603	97.916	92.651	93.382				5	3	3	3	4
	102.816	100.26	107.73	102.365	89.631	101.802				2	2	3	3	4
	85.651	75.104	110.447	85.704	93.238	87.906				2	3	2	3	5
	100.268	85.704	101.929	70.536	86.626	94.612				2	2	4	4	3
	106.468	73.742	105.392	70.536	119.075	104.233				4	3	6	3	2
	97.946	81.921	109.134	96.838	107.303	105.67				3	3	4	6	3
	102.651	71.296	113.143	58.505	107.675	104.277				2	3	4	5	2
	94.067	74.241	117.903	90.925	103.061	72.491				1	3	4	4	5
		94.621	114.059	89.355	109.296	88.509				2	4	2	3	3
		73.674	82.534	80.383	81.154	94.747				3	4	4	3	4
		48.815	101.931	83.854	87.382	92.273				3	3	3	4	4
		49.428	122.343	69.161	98.546	88.039				4	5	2	3	3
		81.492	115.891	88.679	89.474	95.41				4	2	4	4	3
		52.895	111.77	89.606	87.593	95.65				3	3	4	5	4
		95.909	106.431	88.513	105.154	77.419				3	4	3	4	3
		49.667	113.05	85.531	106.773	103.015				2	4	3	4	4
		48.701	110.289	89.379	110.459	106.459				3	4	3	4	5
		62.031	109.045	74.241	109.744	94.189				2	2	3	3	3
		90.237	105.211	78.848	103.679	78.817				2	4		3	3
		90.515	105.174		113.66	61.922				3	3		4	2
		95.689	101.305		99.156	95.393				2	4		4	4
		94.008	117.085		90.921	97.572				2	4		3	5
		94.044	114.059		95.278	95.527				2	3		3	3
		96.927	115.295		103.658	93.139				3	4		4	3
		98.39	94.285		107.089	97.685				5	3		5	4
		57.692	98.775		107.332	107.149				2	3		4	4
		88.157	84.435		97.403	106.57				4	4		3	4
		82.47	108.88		95.737	108.59				3	3		4	3
		94.445	110.748		92.668	100.731				4	4		4	3
		80.478	110.404		112.689	95.737				2	4		6	4
		87.926	61.1		105.812	96.005					5		3	4
		86.656	80.809		109.505	91.653					3		3	5
		84.556	97.384		99.134	95.055					2		2	3
		91.63	93.011		102.371	106.985					4		3	5
		75.65	64.529		95.47	98.496					3		3	3
		61.049	95.249		90.397	96.217					4		3	3
		87.797	80.321		116.09	104.032					3		2	5
		103.799	74.868		108.366	91.216					4		3	2
		102.597	100.134		109.97	97.046					3		4	3
		102.167	85.079		110.901	106.773					3		4	3
			107.571		102.613	108.556					4		3	2
			95.578		102.149	98.803					3		4	4
			93.828		80.8	98.896					3		2	3
			95.906		107.448	97.194					3		3	4
			107.789		101.718	78.853					4		5	5
			100.804		104.549	112.197					2		3	3
			116.461		110.24	109.815					2		4	3
			105.382		108.305	102.648					3		4	4
			98.325		112.262	111.86					3		6	3
			82.102		89.83	111.099					4		3	4
			94.59		102.743	112.645					5		4	4
			111.209		109.289	96.751					3		5	3
			105.554		108.725	107.129							3	1
			103.082		97.648	105.004							4	3
			90.916		116.11	101.546							3	3
			87.408			108.04								3
			54.356			107.728								4
			103.318			98.054								5
			105.382			103.139								3
			102.309			99.84								3
			78.955			112.21								3
			69.222			107.458								3
			104.849			113.94								4
			102.608			104.745								3
			89			104.923								3
			107.732			108.725								3
			82.857			104.659								3
			95.335			114.301								2
			84.435			117.953		Mean	3.04	3	3.23457	3.3617		3
			78.607			119.802		T-test		0.857453	0.286398	0.135396		3
			99.412			88.091		T-test			0.127996	0.0579734		3
			110.488			93.793								2
			86.042			100.926								2
			85.983			96.812								4
			98.051			117.89								5
			101.929			112.027								4
			105.602			102.045								4
			109.084			109.563								4
						110.894								4
Mean	95.0899	82.768	100.875	89.1162		107.492								3
T-test		3.75396e-05	0.0201323	0.0222427		115.043								2
T-test			3.4143e-13	0.0274168		108.171								3
						112.287								4
						97.627								3
						96.921								3
						109.161								4
						99.318								4
						102.094								2
						91.927								3
						78.862								5
						108.698								3
						108.001								4
						97.095								4
						110.784								3
						102.059								3
						109.33								3
						91.649								4
				Mean	102.045	99.8716						Mean	3.71429	3.49206
				T-test		0.129857						T-test		0.0830202

## Sheet: Fig.4I,J
	Fig 4I									Fig 4J
	PRMT5 expression									ETV2 expression
	Exp1	eif1a	prmt5	DCT	DDCT	2^-DDCT				Exp1	eif1a	etv2	DCT	DDCT	2^-DDCT
	Mut	39.6	33.42	-6.18	-0.153333	1.11214				Mut	39.6	32.77	-6.83	-0.72	1.64718
		35.76	33.22	-2.54	3.48667	0.089209					35.76	33.52	-2.24	3.87	0.0683934
		35.76	32.36	-3.4	2.62667	0.161918	0.454421									0.857788
	WT	38.55	32.66	-5.89	0.136667	0.909618				WT	39.51	33.07	-6.44	-0.33	1.25701
		39.51	32.88	-6.63	-0.603333	1.51922					38.55	32.77	-5.78	0.33	0.795536
		38.55	32.99	-5.56	0.466667	0.723635	1.05083									1.02627
	Mean			-6.02667						Mean			-6.11
	Exp2	eif1a	prmt5	DCT	DDCT	2^-DDCT				Exp2	eif1a	etv2	DCT	DDCT	2^-DDCT
	Mut	27.79	35.28	7.49	1.18	0.441351				Mut	27.79	34.29	6.5	-0.33	1.25701
		27.33	34.95	7.62	1.31	0.403321					27.33	34.19	6.86	0.03	0.97942
		28.02	34.57	6.55	0.24	0.846745	0.563806				28.02	34.39	6.37	-0.46	1.37554	1.20399
	WT	28.15	34.51	6.36	0.05	0.965936				WT	28.15	34.79	6.64	-0.19	1.14076
		28.19	34.67	6.48	0.17	0.888843					28.19	35.05	6.86	0.03	0.97942
		28.36	34.45	6.09	-0.22	1.16473	1.0065				28.36	35.35	6.99	0.16	0.895025	1.00507
	Mean			6.31						Mean			6.83
	Exp3	eif1a	prmt5	DCT	DDCT	2^-DDCT				Exp3	eif1a	etv2	DCT	DDCT	2^-DDCT
	Mut	29.62	34.33	4.71	0.726667	0.604299				Mut	29.62	34.35	4.73	-0.553333	1.46747
		29.19	34.42	5.23	1.24667	0.421421					29.19	34.52	5.33	0.0466667	0.968171
		29.18	34.4	5.22	1.23667	0.424352	0.483357				29.18	33.94	4.76	-0.523333	1.43727	1.29097
	WT	30.95	34.56	3.61	-0.373333	1.29534				WT	30.95	36.42	5.47	0.186667	0.878633
		30.32	34.7	4.38	0.396667	0.759611					30.32	36.1	5.78	0.496667	0.708742
		30.48	34.44	3.96	-0.0233333	1.0163	1.02375				30.48	35.08	4.6	-0.683333	1.60585	1.06441
	Mean			3.98333						Mean			5.28333
			PRMT5 expression									ETV2 expression
				wt	P5 mutant								wt	P5 mutant
			mean	1	0.487356							mean	1	1.08302
			SD	0.0177615	0.0450595							SD	0.0237914	0.181317
			T-test		0.00011604							T-test		0.555816

[truncated: 9 more sheets: Fig4K, Fig.  5B, Fig. 5D, Fig. 5F, Fig.5L,P, S1A-C Fig., S1G Fig, S1H-K Fig. , S3 Fig]
